# Supplementary material for: The Interplay of Weakly Coordinating Anions and the Mechanical Bond: A Systematic Study of the Explicit Influence of Counterions on the Properties of (Pseudo)rotaxanes
Source: Molecules. 2023 Mar 30;28(7):3077. doi: 10.3390/molecules28073077 (PMC10096450; doi:10.3390/molecules28073077)
Supplement: Supplementary file 1 [file molecules-28-03077-s001.zip]

Archive with 58 entries (57 files):
- optimised_most_stable_structures/
- optimised_most_stable_structures/a2bc7.xyz
- optimised_most_stable_structures/a1ttfc8.pf.xyz
- optimised_most_stable_structures/a1sttfc8.pf.xyz
- optimised_most_stable_structures/a1.xyz
- optimised_most_stable_structures/a1s.barf24.xyz
- optimised_most_stable_structures/a1s.pf.xyz
- optimised_most_stable_structures/a1s.cl.xyz
- optimised_most_stable_structures/a1sttfc8.cl.xyz
- optimised_most_stable_structures/a1.tso.xyz
- optimised_most_stable_structures/a2bc7.bf4.xyz
- optimised_most_stable_structures/a2.xyz
- optimised_most_stable_structures/a1sttfc8.xyz
- optimised_most_stable_structures/a1.cl.xyz
- optimised_most_stable_structures/a2bc7.pf6.xyz
- optimised_most_stable_structures/a1s.pf6.xyz
- optimised_most_stable_structures/a1sttfc8.pf6.xyz
- optimised_most_stable_structures/a2.cl.xyz
- optimised_most_stable_structures/a1s.tso.xyz
- optimised_most_stable_structures/a1ttfc8.cl.xyz
- optimised_most_stable_structures/a2bc7.tso.xyz
- optimised_most_stable_structures/a2.pf.xyz
- optimised_most_stable_structures/a1s.tfo.xyz
- optimised_most_stable_structures/a1s.xyz
- optimised_most_stable_structures/a1ttfc8.barf24.xyz
- optimised_most_stable_structures/a1ttfc8.xyz
- optimised_most_stable_structures/a1sttfc8.tfo.xyz
- optimised_most_stable_structures/s2bc7.pf.xyz
- optimised_most_stable_structures/a1sttfc8.tso.xyz
- optimised_most_stable_structures/a2bc7.cl.xyz
- optimised_most_stable_structures/a1.pf.xyz
- optimised_most_stable_structures/a1ttfc8.ntf2.xyz
- optimised_most_stable_structures/a1.bf4.xyz
- optimised_most_stable_structures/a1s.bf4.xyz
- optimised_most_stable_structures/a1sttfc8.bf4.xyz
- optimised_most_stable_structures/a2.pf6.xyz
- optimised_most_stable_structures/bc7.xyz
- optimised_most_stable_structures/ttfc8.xyz
- optimised_most_stable_structures/a2.ntf2.xyz
- optimised_most_stable_structures/a2.bf4.xyz
- optimised_most_stable_structures/a1sttfc8.ntf2.xyz
- optimised_most_stable_structures/a1ttfc8.bf4.xyz
- optimised_most_stable_structures/a2.tso.xyz
- optimised_most_stable_structures/a2bc7.barf24.xyz
- optimised_most_stable_structures/a1ttfc8.pf6.xyz
- optimised_most_stable_structures/a1ttfc8.tfo.xyz
- optimised_most_stable_structures/a2.tfo.xyz
- optimised_most_stable_structures/a1s.ntf2.xyz
- optimised_most_stable_structures/a1ttfc8.tso.xyz
- optimised_most_stable_structures/a1.tfo.xyz
- optimised_most_stable_structures/a2.barf24.xyz
- optimised_most_stable_structures/a2bc7.ntf2.xyz
- optimised_most_stable_structures/a1.pf6.xyz
- optimised_most_stable_structures/a1.barf24.xyz
- optimised_most_stable_structures/a1.ntf2.xyz
- optimised_most_stable_structures/a1sttfc8.barf24.xyz
- optimised_most_stable_structures/a2bc7.tfo.xyz
- ESI.pdf
