# Supplementary material for: The Interplay of Weakly Coordinating Anions and the Mechanical Bond: A Systematic Study of the Explicit Influence of Counterions on the Properties of (Pseudo)rotaxanes
Source: Molecules. 2023 Mar 30;28(7):3077. doi: 10.3390/molecules28073077 (PMC10096450; doi:10.3390/molecules28073077)
Supplement: Supplementary file 1 [file molecules-28-03077-s001.zip › optimised_most_stable_structures/a2bc7.xyz]

83
Energy = -1710.202600548
O    -1.1939091   -4.1936407   -1.5469847 
C     0.1740633   -4.2477099   -1.8677798 
C     1.0003790   -4.5744223   -0.6480738 
O     1.0414705   -3.4962145    0.2613184 
C     1.8839436   -3.7678468    1.3562725 
C     2.0320702   -2.5660430    2.2547276 
O     0.8051565   -2.2754421    2.8986327 
C     0.8986605   -1.4782513    4.0657114 
C     0.5884692   -0.0175223    3.8360667 
O    -0.7884675    0.0917220    3.5247901 
C    -1.3316452    1.3152003    3.3567129 
C    -0.6542076    2.5110700    3.5190376 
C    -1.3123836    3.7229559    3.3281641 
C    -2.6457243    3.7386609    2.9722930 
C    -3.3350397    2.5405876    2.7964177 
C    -2.6895735    1.3317197    2.9859425 
O    -3.2617745    0.1093202    2.8243172 
C    -4.6731799   -0.0113907    2.7012340 
C    -5.1790917    0.0555130    1.2775036 
O    -4.7785782   -1.0947669    0.5748316 
C    -5.3771409   -1.2021929   -0.6976121 
C    -5.1162267   -2.5599852   -1.3046144 
O    -3.7636607   -2.6974805   -1.6600444 
C    -3.4721420   -3.9305113   -2.2717532 
C    -2.0177001   -4.0022090   -2.6721621 
C    -2.2612866   -3.1444697    1.4020662 
C    -2.4390674   -3.6007483    2.8379698 
C    -3.2073533   -4.9154500    2.9020384 
C    -3.3979668   -5.4055138    4.3295887 
N    -1.5792494   -1.8260488    1.3418877 
C    -1.4082467   -1.2572737   -0.0254119 
C    -0.7189107    0.0727135    0.0170406 
C     0.6709814    0.1466517    0.0414234 
C     1.3099765    1.3770486    0.0887210 
C     0.5623740    2.5476650    0.0988794 
C    -0.8224130    2.4837190    0.0522102 
C    -1.4577184    1.2516122    0.0128359 
H     0.5169846   -3.3023394   -2.3125935 
H     0.3667238   -5.0345650   -2.6105140 
H     2.0144239   -4.8156716   -0.9942942 
H     0.6053309   -5.4785545   -0.1647613 
H     2.8908603   -4.0389871    1.0107401 
H     1.5065943   -4.6184484    1.9403682 
H     2.4015908   -1.7019530    1.6904028 
H     2.7962478   -2.8151260    2.9990727 
H     1.8991179   -1.5517537    4.5027695 
H     0.1968921   -1.8851801    4.7981025 
H     1.2025235    0.4027393    3.0310532 
H     0.8237770    0.5256133    4.7580237 
H     1.2542727   -0.7651090   -0.0029021 
H    -2.3978467   -1.1814705   -0.4601544 
H    -0.8458409   -1.9835856   -0.5992675 
H     2.3912572    1.4225579    0.1069153 
H     0.3931769    2.5195452    3.7877428 
H    -1.4099702    3.3916306    0.0569859 
H    -0.7672343    4.6484350    3.4564472 
H    -2.5392523    1.2082169   -0.0338838 
H    -3.1643386    4.6754270    2.8186680 
H    -4.3749284    2.5769971    2.5011001 
H    -5.1797886    0.7445861    3.3055768 
H    -4.9257207   -0.9837341    3.1279022 
H    -4.8353833    0.9697659    0.7739765 
H    -6.2747937    0.1184469    1.3289442 
H    -5.0187340   -0.4121081   -1.3716700 
H    -6.4660370   -1.0843894   -0.6174804 
H    -5.7620018   -2.6554956   -2.1888105 
H    -5.4248146   -3.3457673   -0.6001741 
H    -4.0738287   -4.0576852   -3.1822530 
H    -3.7178797   -4.7715845   -1.6083782 
H    -1.9051448   -4.8401583   -3.3738537 
H    -1.7390246   -3.0905937   -3.2190229 
H    -3.2200148   -3.0307643    0.9054584 
H    -1.6637759   -3.8457267    0.8274954 
H    -2.9765111   -2.8383417    3.4114165 
H    -1.4630931   -3.7231572    3.3151621 
H    -2.6771158   -5.6750779    2.3205971 
H    -4.1828328   -4.7896874    2.4232491 
H    -2.4380338   -5.5713121    4.8213695 
H    -3.9496269   -6.3453486    4.3547186 
H    -3.9534365   -4.6793444    4.9255129 
H     1.0600176    3.5079495    0.1368371 
H    -2.1158158   -1.1575151    1.9053748 
H    -0.6615596   -1.9170311    1.8049720 
