# Supplementary material for: The Interplay of Weakly Coordinating Anions and the Mechanical Bond: A Systematic Study of the Explicit Influence of Counterions on the Properties of (Pseudo)rotaxanes
Source: Molecules. 2023 Mar 30;28(7):3077. doi: 10.3390/molecules28073077 (PMC10096450; doi:10.3390/molecules28073077)
Supplement: Supplementary file 1 [file molecules-28-03077-s001.zip › optimised_most_stable_structures/a1ttfc8.pf.xyz]

198
Energy = -10633.97625236
C    -6.7443611   -5.2002211    0.6437935 
C    -6.8488333   -4.4960143    1.8593393 
C    -5.7638953   -3.8288509    2.3653121 
C    -5.5545982   -5.2310973   -0.0355218 
C    -4.4201368   -4.5592172    0.4687563 
C    -4.5292580   -3.8392980    1.6785409 
C    -3.4009896   -3.1349935    2.1608192 
C    -3.1744204   -4.5888920   -0.2023018 
C    -2.0893583   -3.9145555    0.2824420 
C    -2.2156165   -3.1409312    1.4791197 
O    -1.1212890   -2.4482752    1.8536703 
O    -0.8641194   -3.9319664   -0.2921887 
C    -0.6515412   -4.8863579   -1.3249547 
C     0.8032383   -4.9443346   -1.7060193 
O     1.1735355   -3.8321047   -2.4863077 
C     2.4865070   -3.9695409   -2.9901296 
C     2.7060426   -3.1109512   -4.2091016 
O     2.6408726   -1.7470774   -3.8762638 
C    -1.2655516   -1.5438706    2.9364792 
C    -0.0661769   -0.6367804    2.9980231 
O     0.0130709    0.1041128    1.7973057 
C     0.4597434    1.4408100    1.9228167 
C     1.8766693    1.5871752    2.4232644 
O     2.7356270    0.9041022    1.5501920 
C     3.0710784   -0.8916558   -4.8979457 
C     2.8183669    0.5368686   -4.4710208 
S     3.9475152    0.9969533   -3.1106346 
C     4.0900364    0.9341107    1.9063635 
C     4.8090106    2.1855882    1.4408289 
S     5.0450075    2.3237235   -0.3593271 
C     3.4645777    2.6625690   -1.0059525 
C     3.0340498    2.1612408   -2.1777681 
S     2.4877999    3.9506511   -0.2879354 
S     1.5407736    2.8496668   -2.8205236 
C     1.1026805    3.5867825   -1.2928218 
C    -0.1707739    3.8074584   -0.9357637 
S    -1.5282836    3.3129635   -1.9390827 
S    -0.6429164    4.5610244    0.5671351 
C    -2.2637992    3.8607962    0.5477377 
C    -2.6714145    3.3013672   -0.6045727 
S    -3.2508273    3.9927593    1.9783879 
C    -4.1655749    5.5247479    1.6313976 
S    -4.2756211    2.6550787   -0.8148706 
C    -4.2260018    1.9745779   -2.4874616 
H    -7.6085868   -5.7172621    0.2474914 
H    -7.7914805   -4.4794512    2.3908503 
H    -5.8449611   -3.2794695    3.2958624 
H    -5.4732339   -5.7736867   -0.9698217 
H    -3.5108991   -2.5836113    3.0848029 
H    -3.1124605   -5.1562154   -1.1207862 
H    -0.9474976   -5.8793243   -0.9723093 
H    -1.2587759   -4.6468518   -2.2039795 
H     0.9371710   -5.8713790   -2.2791888 
H     1.4304924   -5.0313544   -0.8093165 
H     2.6682505   -5.0064320   -3.3016070 
H     3.2278061   -3.7315813   -2.2158939 
H     1.9695056   -3.3587682   -4.9849900 
H     3.6958644   -3.3667820   -4.6100002 
H    -2.1657761   -0.9338588    2.8057804 
H    -1.3600954   -2.0837553    3.8843842 
H     0.8601207   -1.1961204    3.1652857 
H    -0.2098097    0.0227876    3.8606123 
H    -0.2062938    2.0033285    2.5870122 
H     0.3744604    1.8780753    0.9270518 
H     2.0895487    2.6633076    2.4694943 
H     1.9770322    1.2009447    3.4475124 
H     2.5134408   -1.0633693   -5.8271101 
H     4.1315894   -1.0527416   -5.1347053 
H     1.7824576    0.6308444   -4.1475341 
H     2.9836330    1.2080094   -5.3122545 
H     4.2130613    0.8572960    2.9954328 
H     4.5565871    0.0528951    1.4633375 
H     4.3495973    3.0989792    1.8223603 
H     5.8317263    2.1735023    1.8228676 
H    -3.4868880    6.3693402    1.5432622 
H    -4.8299362    5.6894013    2.4779456 
H    -4.7601881    5.4223735    0.7268435 
H    -5.1904706    1.4892902   -2.6225230 
H    -3.4510216    1.2189539   -2.5905223 
H    -4.1189228    2.7516611   -3.2397840 
C     3.3372132   -3.7192509    1.6405738 
C     4.6872816   -3.6453452    1.3151450 
C     5.1728636   -2.7623443    0.3507468 
C     4.2589746   -1.9431252   -0.2954022 
C     2.9031237   -1.9881614    0.0072601 
C     2.4497784   -2.8717523    0.9733552 
C     2.8042861   -4.6928199    2.6899190 
C     2.0952931   -3.9116084    3.8033721 
C     3.9144774   -5.5280844    3.3279718 
C     1.8007892   -5.6515831    2.0357360 
C     6.6498020   -2.6665363   -0.0181352 
C     6.8170241   -2.9597344   -1.5154076 
C     7.5131410   -3.6569047    0.7627630 
C     7.1518572   -1.2477894    0.2835475 
C     2.0333294   -1.0584135   -0.7865125 
N     0.5797041   -1.2598839   -0.6084447 
C    -0.2194486   -0.5322159   -1.6384381 
C    -1.6589049   -0.9364870   -1.6089261 
C    -2.5215863   -0.4974944   -0.6150302 
C    -2.1623698   -1.7743569   -2.6021587 
C    -3.4873776   -2.1561691   -2.6048311 
C    -4.3432120   -1.7128120   -1.5970865 
C    -3.8545012   -0.8821812   -0.5953147 
O    -5.6199796   -2.1410211   -1.6868869 
C    -6.5351100   -1.7937912   -0.6721046 
C    -6.9727464   -0.4013101   -0.7582990 
C    -7.3547369    0.7361101   -0.8217727 
H     5.3836382   -4.2951372    1.8231895 
H     4.5906346   -1.2439667   -1.0555594 
H     1.3965024   -2.9233022    1.2204436 
H     2.7604385   -3.1771021    4.2604954 
H     1.2166970   -3.3855086    3.4295835 
H     1.7538694   -4.5916876    4.5863340 
H     4.6503996   -4.9090580    3.8444164 
H     4.4408325   -6.1422631    2.5951242 
H     3.4827120   -6.2045215    4.0671937 
H     0.9482918   -5.1215728    1.6085431 
H     2.2710273   -6.2305172    1.2385088 
H     1.4113173   -6.3552955    2.7743937 
H     6.4604737   -3.9615997   -1.7617618 
H     7.8695506   -2.8985824   -1.7996427 
H     6.2686474   -2.2502933   -2.1366715 
H     7.2232209   -4.6922652    0.5739423 
H     7.4675387   -3.4822765    1.8392938 
H     8.5563830   -3.5510687    0.4609761 
H     7.0531839   -1.0141661    1.3456525 
H     8.2067202   -1.1519774    0.0175516 
H     6.6012657   -0.4894107   -0.2759960 
H     2.2434936   -0.0229798   -0.5248273 
H     2.2473721   -1.1863798   -1.8430966 
H    -6.1300924   -2.0022427    0.3232912 
H    -7.7028151    1.7427572   -0.8744191 
H     0.2284226   -0.7710039   -2.6015599 
H    -0.0819618    0.5348136   -1.4575537 
H    -2.1643329    0.1650720    0.1641172 
H    -1.5060081   -2.1362376   -3.3842652 
H    -3.8700789   -2.8047736   -3.3820082 
H    -4.4876903   -0.5010003    0.1926282 
H    -7.3934537   -2.4524318   -0.8064297 
H     0.3352630   -2.2526363   -0.6574449 
H     0.3028655   -0.9166016    0.3272129 
Al   -3.1660326    2.6121910   -8.7628909 
O    -3.8556226    1.6686181  -10.0612605 
O    -4.4793201    3.1030281   -7.7168776 
O    -2.3014179    3.9400667   -9.4994158 
O    -2.0260019    1.7292131   -7.7744929 
C    -3.7348649    1.1023570  -11.2685606 
C    -1.8071810    0.8525592   -6.7862265 
C    -1.3716072    4.8995047   -9.4051920 
C    -5.7400106    3.5385345   -7.5913864 
C    -6.7534318    2.4904097   -8.1572516 
C    -5.9297546    4.8942336   -8.3434240 
C    -6.0197122    3.7521091   -6.0671409 
C    -4.2804098   -0.3598501  -11.1744517 
C    -2.2468614    1.0656087  -11.7464522 
C    -4.5829509    1.9102816  -12.3036122 
C     0.0473517    4.2820750   -9.1771407 
C    -1.7021883    5.8728826   -8.2290443 
C    -1.3772283    5.6959309  -10.7507521 
C    -0.6914851   -0.1378823   -7.2547137 
C    -3.0951770    0.0374544   -6.4318699 
C    -1.3180392    1.6241213   -5.5192606 
F    -3.7608879   -0.2626808   -7.5410619 
F    -3.9170453    0.7335963   -5.6511326 
F    -2.8247541   -1.1074268   -5.8026736 
F    -0.0712661    2.0672330   -5.6762774 
F    -1.3305499    0.8607461   -4.4213192 
F    -2.0844859    2.6800396   -5.2886166 
F    -1.1740518   -1.0107546   -8.1378549 
F    -0.1685646   -0.8402841   -6.2430268 
F     0.3022091    0.5118279   -7.8432961 
F    -6.2131674    2.5890859   -5.4457627 
F    -7.1013153    4.5041880   -5.8457252 
F    -4.9901071    4.3465396   -5.4794532 
F    -5.3434018    4.8439836   -9.5337623 
F    -5.3755704    5.9006013   -7.6696223 
F    -7.2132978    5.2060079   -8.5360540 
F    -6.8078935    2.5433023   -9.4861856 
F    -7.9956566    2.6850194   -7.7034440 
F    -6.3918857    1.2610587   -7.8202537 
F    -0.7819694    5.0033143  -11.7211517 
F    -0.7440077    6.8685745  -10.6541254 
F    -2.6183701    5.9410353  -11.1463315 
F    -5.8861238    1.6809289  -12.1478729 
F    -4.2768040    1.6015210  -13.5673070 
F    -4.3898430    3.2126673  -12.1475752 
F     0.2174450    3.9220431   -7.9075259 
F     1.0301998    5.1360190   -9.4805704 
F     0.2121693    3.2002307   -9.9247434 
F    -1.4482284    0.7489546  -10.7344230 
F    -1.8554284    2.2518873  -12.2052563 
F    -2.0388540    0.1759679  -12.7198307 
F    -3.4064946   -1.1531452  -10.5551132 
F    -4.5277005   -0.8961739  -12.3726962 
F    -5.4082007   -0.3974568  -10.4789387 
F    -2.0856372    5.1860333   -7.1595914 
F    -2.6980622    6.6974554   -8.5492025 
F    -0.6612285    6.6298886   -7.8745311 
