# Supplementary material for: The Interplay of Weakly Coordinating Anions and the Mechanical Bond: A Systematic Study of the Explicit Influence of Counterions on the Properties of (Pseudo)rotaxanes
Source: Molecules. 2023 Mar 30;28(7):3077. doi: 10.3390/molecules28073077 (PMC10096450; doi:10.3390/molecules28073077)
Supplement: Supplementary file 1 [file molecules-28-03077-s001.zip › optimised_most_stable_structures/a1sttfc8.pf.xyz]

220
Energy = -11261.45976856
C     0.7294423    4.4341131    5.0835656 
C     0.9305692    3.1617396    5.6513773 
C     0.1835762    2.0939151    5.2287258 
C    -0.2088937    4.6104393    4.1006104 
C    -0.9842528    3.5246654    3.6413344 
C    -0.7901711    2.2505614    4.2192606 
C    -1.5682618    1.1604629    3.7626595 
C    -1.9365856    3.6724756    2.6020915 
C    -2.6607147    2.6040926    2.1575587 
C    -2.4769774    1.3167029    2.7554221 
O    -3.2475159    0.3360059    2.2481229 
O    -3.5739928    2.6331307    1.1617264 
C    -4.0233323    3.8760255    0.6409217 
C    -3.1947035    4.3870576   -0.5165784 
O    -3.2836383    3.4746706   -1.5830224 
C    -3.0531303    4.0124855   -2.8654318 
C    -1.6070667    4.3315840   -3.1797425 
O    -0.8445678    3.1550919   -3.1023704 
C    -3.1575824   -0.9473280    2.8397705 
C    -3.9612059   -1.9383499    2.0405416 
O    -3.3100524   -2.2012568    0.8145852 
C    -3.6646296   -3.4360127    0.2299657 
C    -2.7819583   -3.7067178   -0.9625837 
O    -2.9858647   -2.7218918   -1.9544390 
C     0.5035517    3.3223285   -3.4383517 
C     1.2590958    2.0503482   -3.1167870 
S     0.6455226    0.6718309   -4.1464121 
C    -3.1791322   -3.2006669   -3.2570404 
C    -1.9020915   -3.5606855   -3.9903290 
S    -0.8893836   -2.1392487   -4.5061308 
C     0.3114537   -1.8866459   -3.2643551 
C     0.9867751   -0.7268622   -3.1609401 
S     0.9550256   -3.2475445   -2.3469938 
S     2.4495375   -0.7340236   -2.1822536 
C     2.0503762   -2.2514090   -1.4051170 
C     2.5028819   -2.6073547   -0.1958953 
S     3.6343110   -1.6339718    0.7181139 
S     1.9386489   -4.0402457    0.6461241 
C     2.6291490   -3.5904358    2.2039158 
C     3.3928284   -2.4866914    2.2311945 
S     2.2286396   -4.5798681    3.5858342 
C     2.9419303   -6.1735360    3.0881109 
S     4.1558516   -1.8232001    3.6562972 
C     5.9056132   -2.0163907    3.2136879 
H     1.3219999    5.2719337    5.4262595 
H     1.6784411    3.0297756    6.4225045 
H     0.3381204    1.1132806    5.6620821 
H    -0.3673503    5.5877525    3.6662404 
H    -1.4104510    0.1976550    4.2293291 
H    -2.0538370    4.6532990    2.1604442 
H    -5.0445966    3.6996403    0.2993068 
H    -4.0733328    4.6341992    1.4265210 
H    -2.1531557    4.5498398   -0.2154625 
H    -3.6068908    5.3655278   -0.7957867 
H    -3.6425216    4.9260592   -3.0166202 
H    -3.4186192    3.2691685   -3.5772237 
H    -1.2116933    5.0989900   -2.5005445 
H    -1.5778560    4.7627858   -4.1899538 
H    -2.1176026   -1.2863863    2.8812599 
H    -3.5442990   -0.9173231    3.8642102 
H    -4.9858985   -1.5830786    1.8725028 
H    -4.0245587   -2.8540512    2.6394696 
H    -4.7192720   -3.4359796   -0.0734848 
H    -3.5264973   -4.2503485    0.9516889 
H    -1.7279002   -3.7329748   -0.6617960 
H    -3.0319433   -4.7066352   -1.3351079 
H     0.9636485    4.1330584   -2.8559699 
H     0.6217759    3.5917200   -4.4968770 
H     1.1295624    1.7902246   -2.0667340 
H     2.3212973    2.2015501   -3.3154450 
H    -3.8259392   -4.0884309   -3.2557333 
H    -3.7070214   -2.4238075   -3.8145966 
H    -1.2983749   -4.2863526   -3.4428556 
H    -2.1698520   -4.0379804   -4.9341036 
H     2.7808196   -6.8504926    3.9250499 
H     4.0098059   -6.0776994    2.9083040 
H     2.4473892   -6.5826288    2.2100886 
H     6.4754288   -1.6381966    4.0605625 
H     6.1633092   -1.4337537    2.3324150 
H     6.1520459   -3.0638048    3.0583063 
C    -7.3256864   -2.0139476   -0.8455271 
C    -7.8275811   -1.3089710    0.2450962 
C    -7.2783909   -0.1062849    0.6861487 
C    -6.1870365    0.3979322   -0.0107123 
C    -5.6526577   -0.2861152   -1.0964118 
C    -6.2230189   -1.4820213   -1.5081576 
C    -7.9787008   -3.3280250   -1.2622095 
C    -7.9530454   -4.3073504   -0.0811687 
C    -7.2593761   -3.9848328   -2.4404321 
C    -9.4326494   -3.0599741   -1.6722914 
C    -7.8681855    0.5968861    1.9041680 
C    -7.7790096   -0.3379441    3.1177036 
C    -9.3374949    0.9430979    1.6315278 
C    -7.1214995    1.8871212    2.2429881 
C    -4.4228165    0.2393625   -1.7786412 
N    -3.2686656    0.1945493   -0.8383971 
C    -1.9220165    0.3587054   -1.4637819 
C    -0.8859625    0.4769732   -0.3907179 
C    -0.4148479   -0.6483894    0.2810959 
C    -0.4111025    1.7211567   -0.0003673 
C     0.5330081    1.8520983    1.0057758 
C     0.9988100    0.7202416    1.6621818 
C     0.5000645   -0.5299012    1.3058985 
O     1.9107570    0.7379072    2.6585394 
C     2.8512950    1.7932306    2.7000708 
C     3.7973288    1.7134339    1.5469992 
C     5.5221025    0.3100284   -2.4154078 
H    -8.6809567   -1.7142512    0.7763537 
H    -5.7346171    1.3299486    0.2983441 
H    -5.7936095   -1.9950490   -2.3573909 
H    -8.4107580   -5.2565737   -0.3663641 
H    -6.9297697   -4.5137678    0.2386793 
H    -8.4999520   -3.9273669    0.7823677 
H    -7.7584437   -4.9193853   -2.7003010 
H    -6.2214297   -4.2290008   -2.2025397 
H    -7.2645385   -3.3550314   -3.3317814 
H    -9.9208098   -3.9896783   -1.9717478 
H   -10.0147591   -2.6320937   -0.8549408 
H    -9.4824540   -2.3686249   -2.5153524 
H    -6.7405596   -0.5836673    3.3488907 
H    -8.3153470   -1.2739966    2.9581221 
H    -8.2105803    0.1417145    3.9984545 
H    -9.9398100    0.0539937    1.4402350 
H    -9.4321094    1.6028769    0.7672691 
H    -9.7726533    1.4543272    2.4926172 
H    -6.0667701    1.7058376    2.4582503 
H    -7.1836564    2.6205680    1.4362067 
H    -7.5637384    2.3447118    3.1291147 
H    -4.1650601   -0.3555286   -2.6515089 
H    -4.5344754    1.2751022   -2.0945722 
H     3.3906746    1.6697709    3.6378995 
N     5.6600169    1.0105205    0.5900217 
H    -1.9491983    1.2453108   -2.0897449 
H    -1.7605971   -0.5110141   -2.0957628 
H    -0.7564902   -1.6346954   -0.0031053 
H    -0.7689183    2.6068870   -0.5075812 
H     0.8692855    2.8433240    1.2754329 
H     0.8447877   -1.4079504    1.8352596 
H     2.3691566    2.7737634    2.7363306 
H    -3.3882426    0.9302050   -0.1364371 
H    -3.2884108   -0.6978734   -0.3168127 
H     2.8843864    2.5125779   -0.2736311 
H     5.5681827   -2.7940840   -1.4811637 
O     5.4613718   -0.7976575   -1.6642418 
C     5.6793418   -2.0552627   -2.2711926 
O     4.9766994    1.1146994    1.7574434 
C     3.6976550    2.0307033    0.2369526 
H     4.9463461   -2.2627483   -3.0549033 
C     5.0515614    5.0716662   -2.4431367 
H     6.0065477    5.2730028   -2.9337007 
H     4.8851880    5.8277666   -1.6837512 
O     5.0527281    3.8282733   -1.7722703 
H     4.2526737    5.1341268   -3.1867245 
H     5.9780637   -0.6225548   -4.3132058 
C     5.7933309    1.4967951   -4.4785324 
C     5.2663548    1.5188984   -1.7543626 
H     5.9956498    1.4870464   -5.5416419 
C     4.9006688    1.5367191   -0.3308230 
C     5.5471378    2.7077404   -3.8516184 
H     5.5651607    3.6198342   -4.4305319 
C     5.7876028    0.2997190   -3.7836001 
C     5.2886653    2.7144299   -2.4828034 
H     6.6848194   -2.1362803   -2.6915220 
Al    2.4399476    9.9209626    1.3285884 
O     4.1216487    9.9644295    0.8580750 
O     1.6114356   11.1601129    0.4174964 
O     2.3801407   10.1317898    3.0612972 
O     1.6537061    8.3986923    0.9577868 
C     5.3993944    9.6479700    1.1064895 
C     1.0276959    7.6213849    0.0653578 
C     1.7162618   10.0149209    4.2179744 
C     1.6214937   12.4015569   -0.0872268 
C     2.7340629   12.5482698   -1.1772137 
C     1.8662767   13.4549266    1.0396202 
C     0.2235541   12.6576266   -0.7383890 
C     6.0990129    9.3728956   -0.2640393 
C     5.5100941    8.3734472    2.0058258 
C     6.1094463   10.8440615    1.8196308 
C     1.3374135    8.5220381    4.4883328 
C     0.4139089   10.8778362    4.1958693 
C     2.6538628   10.5234141    5.3607623 
C     1.4569720    6.1391687    0.3292809 
C     1.4021401    8.0048948   -1.4041320 
C    -0.5204028    7.7563919    0.2484358 
F     2.6958587    8.2868123   -1.4891164 
F     0.7319866    9.0802105   -1.8084998 
F     1.1420790    7.0249642   -2.2746827 
F    -0.9441584    7.0830164    1.3206437 
F    -1.2055301    7.2900844   -0.8008649 
F    -0.8593558    9.0240862    0.4194691 
F     2.6666636    5.8932858   -0.1680620 
F     0.6166330    5.2538410   -0.2262646 
F     1.5039974    5.8803094    1.6258668 
F     0.1098508   12.0120491   -1.8984666 
F     0.0019201   13.9526665   -0.9803571 
F    -0.7493928   12.2246097    0.0507377 
F     2.8335053   13.0414618    1.8507098 
F     0.7751905   13.6319801    1.7821592 
F     2.2188319   14.6505714    0.5627599 
F     3.9320211   12.7143349   -0.6213558 
F     2.5251053   13.5931241   -1.9839622 
F     2.7913291   11.4622771   -1.9348030 
F     3.6112292    9.6349996    5.6237311 
F     1.9938171   10.7470943    6.5005154 
F     3.2491109   11.6553838    5.0134064 
F     6.3439941   11.8435949    0.9704291 
F     7.2835917   10.4951602    2.3539230 
F     5.3496475   11.3252477    2.7927620 
F     0.2703527    8.1667783    3.7728186 
F     1.0483265    8.2837257    5.7704316 
F     2.3329230    7.7168880    4.1466321 
F     4.6124601    7.4692177    1.6342979 
F     5.2739353    8.6623342    3.2838241 
F     6.7134318    7.7995065    1.9442046 
F     5.7241287    8.1915896   -0.7557237 
F     7.4308779    9.3631629   -0.1715285 
F     5.7665048   10.2916411   -1.1590664 
F    -0.2108529   10.7354349    3.0329448 
F     0.6893577   12.1722912    4.3426772 
F    -0.4437067   10.5433896    5.1625082 
