# Supplementary material for: The Interplay of Weakly Coordinating Anions and the Mechanical Bond: A Systematic Study of the Explicit Influence of Counterions on the Properties of (Pseudo)rotaxanes
Source: Molecules. 2023 Mar 30;28(7):3077. doi: 10.3390/molecules28073077 (PMC10096450; doi:10.3390/molecules28073077)
Supplement: Supplementary file 1 [file molecules-28-03077-s001.zip › optimised_most_stable_structures/a1.xyz]

61
Energy = -1100.512160888
C     1.0156041   -1.5817324    0.7330815 
C     2.4018004   -1.6553703    0.6294310 
C     3.1027408   -1.2467089   -0.5048726 
C     2.3668329   -0.7406966   -1.5705904 
C     0.9824055   -0.6362989   -1.4911937 
C     0.3156002   -1.0595629   -0.3504984 
C     0.3232602   -2.0447557    2.0107757 
C    -1.1988414   -1.9339391    1.9186295 
C     0.8006448   -1.1729280    3.1797207 
C     0.6802525   -3.5116633    2.2842294 
C     4.6221503   -1.3751045   -0.5385673 
C     5.0086769   -2.8501692   -0.3671133 
C     5.2239036   -0.5501742    0.6069424 
C     5.2172077   -0.8728415   -1.8539358 
C     0.1979320   -0.0743451   -2.6374116 
N     0.5485170    1.3548344   -2.9093109 
C     0.4260391    2.3056149   -1.7588947 
C    -0.9422337    2.2914482   -1.1544080 
C    -2.0639540    2.6668995   -1.8935609 
C    -1.1198009    1.9207146    0.1700396 
C    -2.3776080    1.9062193    0.7575152 
C    -3.4899248    2.2622895    0.0023012 
C    -3.3240551    2.6455257   -1.3301840 
O    -4.7575206    2.2837625    0.4640350 
C    -5.0156304    1.8802904    1.7941797 
C    -4.8565733    0.4406544    1.9831633 
C    -4.7323202   -0.7436199    2.1386788 
H     2.9628703   -2.0517408    1.4677476 
H     2.8690882   -0.4340325   -2.4803472 
H    -0.7623199   -0.9738592   -0.3200618 
H    -1.5342151   -0.9064392    1.7645747 
H    -1.6076854   -2.5452629    1.1118945 
H    -1.6474534   -2.2813188    2.8505725 
H     0.3176000   -1.4842135    4.1081398 
H     0.5564120   -0.1219850    3.0119341 
H     1.8787686   -1.2436677    3.3300729 
H     1.7528179   -3.6575868    2.4176287 
H     0.1883431   -3.8563383    3.1959597 
H     0.3549648   -4.1547722    1.4646356 
H     4.5937149   -3.4614747   -1.1704195 
H     4.6561233   -3.2598723    0.5803007 
H     6.0946498   -2.9616261   -0.3880615 
H     6.3128650   -0.6288970    0.5975765 
H     4.8803387   -0.8910096    1.5844371 
H     4.9632878    0.5052793    0.5107081 
H     4.8545720   -1.4399534   -2.7132897 
H     5.0004833    0.1831232   -2.0264882 
H     6.3024812   -0.9811339   -1.8289601 
H     0.3879971   -0.6054910   -3.5686521 
H    -0.8718880   -0.1093710   -2.4438737 
H     1.5030534    1.4101322   -3.2674659 
H    -0.0264678    1.6823254   -3.6872017 
H     0.6921850    3.2827774   -2.1587039 
H     1.1835869    2.0249313   -1.0302285 
H    -1.9631157    2.9869991   -2.9245946 
H    -0.2628035    1.6356480    0.7679554 
H    -2.4597110    1.6083492    1.7934338 
H    -4.1878800    2.9341093   -1.9152438 
H    -4.3915488    2.4270967    2.5084171 
H    -6.0488829    2.1650762    1.9931446 
H    -4.6234673   -1.7953156    2.2758666 
