# Supplementary material for: The Interplay of Weakly Coordinating Anions and the Mechanical Bond: A Systematic Study of the Explicit Influence of Counterions on the Properties of (Pseudo)rotaxanes
Source: Molecules. 2023 Mar 30;28(7):3077. doi: 10.3390/molecules28073077 (PMC10096450; doi:10.3390/molecules28073077)
Supplement: Supplementary file 1 [file molecules-28-03077-s001.zip › optimised_most_stable_structures/a1s.barf24.xyz]

152
Energy = -5368.779464607
C     7.4595838    1.2646811   -0.9668359 
C     6.3834745    1.7766413   -1.6880578 
C     5.1573943    2.0913477   -1.1058002 
C     5.0291104    1.8925638    0.2626306 
C     6.0776225    1.3685488    1.0099090 
C     7.2833681    1.0545414    0.3982253 
C     8.7655333    0.9452745   -1.6870021 
C     9.8303855    0.3946185   -0.7385525 
C     9.3129905    2.2242827   -2.3342881 
C     8.4981037   -0.1056725   -2.7727122 
C     4.0162844    2.6211534   -1.9674649 
C     3.7119362    1.6044422   -3.0757845 
C     4.4285716    3.9590581   -2.5940172 
C     2.7367028    2.8384767   -1.1598502 
C     5.8644944    1.0801830    2.4649694 
N     5.0574825   -0.1766300    2.6047639 
C     4.6560427   -0.5310059    4.0057683 
C     3.7632064   -1.7302582    3.9992021 
C     4.2986886   -3.0166544    4.0420302 
C     2.3838292   -1.5912150    3.9139816 
C     1.5462576   -2.6955741    3.8652360 
C     2.0946106   -3.9750966    3.8980390 
C     3.4792842   -4.1260275    3.9907342 
O     1.3855738   -5.1217908    3.8765983 
C     0.0079884   -5.1012819    3.5441465 
C    -0.2094402   -4.7260641    2.1179511 
H    -0.5640851   -4.4468367    4.2089593 
H     6.5042685    1.9353420   -2.7533764 
H     4.1052207    2.1504550    0.7635180 
H     8.0826328    0.6468573    1.0032707 
H    10.7439437    0.1851137   -1.2969181 
H    10.0866648    1.1056767    0.0490671 
H     9.5176131   -0.5383871   -0.2660474 
H     8.6191230    2.6460853   -3.0626396 
H    10.2478132    2.0132000   -2.8574387 
H     9.5150746    2.9900458   -1.5832883 
H     8.1053142   -1.0269636   -2.3392483 
H     7.7808912    0.2447072   -3.5159739 
H     9.4231056   -0.3494215   -3.2992496 
H     4.5568925    1.4658478   -3.7513070 
H     2.8616326    1.9362486   -3.6750887 
H     3.4579009    0.6318148   -2.6532581 
H     4.6418311    4.7049071   -1.8262492 
H     3.6246523    4.3468464   -3.2232563 
H     5.3164929    3.8605706   -3.2201192 
H     2.8681103    3.5677441   -0.3587468 
H     1.9545471    3.2210257   -1.8147993 
H     2.3659668    1.9078533   -0.7257234 
H     6.7946474    0.9231371    3.0060431 
H     5.3051174    1.8699496    2.9640269 
H     4.2225140   -0.0913400    2.0231586 
H     5.5827096   -0.9526053    2.1968365 
H     4.1630734    0.3449729    4.4230054 
H     5.5767829   -0.6980607    4.5600881 
H     5.3704243   -3.1563673    4.1202084 
H     1.9377025   -0.6037370    3.8948269 
H     0.4810832   -2.5265055    3.8052700 
H     3.9058925   -5.1202831    4.0240775 
H    -0.3370557   -6.1187792    3.7218766 
C     0.1864431   -5.2835232    0.9547013 
N    -0.8884446   -3.3644691    0.5273452 
O    -0.8538453   -3.5856014    1.8608413 
C    -0.2609511   -4.3622298   -0.0366719 
C    -0.0547214   -4.4151764   -1.4913190 
H     0.6097902   -4.4663655   -5.3048855 
C    -0.7946922   -4.0010051   -3.7698114 
C     1.4132894   -4.8922960   -3.3762354 
C    -1.0373096   -3.9770256   -2.3964718 
H    -1.5424354   -3.6718805   -4.4759954 
H     3.8795784   -4.9448642   -2.0923469 
C     1.1711401   -4.8731704   -2.0040786 
C     0.4251918   -4.4523390   -4.2386839 
H     2.3547763   -5.2387763   -3.7773136 
H    -2.8043987   -2.1617633   -3.2784959 
O    -2.1975840   -3.5702754   -1.8739851 
H    -3.5530849   -3.7668761   -3.4467157 
H    -3.9970646   -2.7086590   -2.0959337 
C    -3.1775886   -3.0295906   -2.7311784 
H     3.2731466   -6.6137692   -2.1608781 
C     3.3429039   -5.7181153   -1.5382489 
O     2.0761582   -5.2766675   -1.1011079 
H     3.9075722   -5.9593663   -0.6411826 
H     0.7228863   -6.2053146    0.8215093 
B    -1.9351555    0.9687127   -0.1182163 
C    -3.3152090    0.1031124   -0.2290926 
C    -0.8024324    0.1671250   -0.9771019 
C    -2.1567506    2.4993388   -0.6618142 
C    -1.4535318    1.1741595    1.4350331 
C    -2.1923714    0.8076932    2.5589859 
C    -1.7440576    1.0524561    3.8523282 
C    -0.5318053    1.6872461    4.0725327 
C    -0.2473361    1.8325909    1.6832101 
C     0.2090106    2.0860510    2.9698224 
H    -0.1792261    1.8761784    5.0771892 
H    -3.1467987    0.3171367    2.4213910 
H     0.3417330    2.1673385    0.8353184 
C     1.5285963    2.7603497    3.1507245 
F     2.5478860    1.9126780    2.8645740 
F     1.7368735    3.1873252    4.3953723 
F     1.6857763    3.8082847    2.3376872 
C    -2.5348784    0.5740402    5.0285133 
F    -2.4466500    1.4080223    6.0731451 
F    -2.1011824   -0.6214956    5.4587008 
C    -4.4183816    0.5028731   -0.9819206 
C    -3.4236358   -1.1282285    0.4233712 
C    -4.5944847   -1.8737049    0.4007786 
C    -5.6885914   -1.4427594   -0.3370374 
C    -5.5809924   -0.2582388   -1.0489983 
H    -4.3683395    1.4354560   -1.5293115 
H    -2.5636404   -1.5088895    0.9570956 
C    -4.6702564   -3.1771411    1.1326082 
H    -6.6022955   -2.0218207   -0.3635430 
C    -6.7619586    0.2240951   -1.8286865 
F    -7.4046497   -0.7770548   -2.4459864 
F    -6.4296636    1.1122156   -2.7715235 
F    -7.6682268    0.8236934   -1.0387183 
F    -3.9193755   -3.1860373    2.2374145 
F    -4.2664823   -4.2075197    0.3780067 
F    -5.9254798   -3.4620532    1.5179946 
C    -0.9014150    0.0880056   -2.3681443 
C     0.0531150   -0.5542163   -3.1452967 
C     1.1456093   -1.1701290   -2.5520274 
C     1.2514709   -1.1280473   -1.1733649 
C     0.2893848   -0.4801011   -0.4063338 
H     0.3971478   -0.4777548    0.6712867 
H    -1.7522903    0.5544401   -2.8545651 
C    -0.0599915   -0.4789310   -4.6330805 
C     2.4431788   -1.6981368   -0.4766845 
H     1.8921450   -1.6695584   -3.1519296 
F     3.1244028   -0.7140907    0.1653644 
F     3.3173141   -2.2665981   -1.3111161 
F     2.1395159   -2.5933570    0.4590944 
F     0.7771423   -1.3044467   -5.2677629 
F     0.2147736    0.7602691   -5.0790549 
F    -1.2966598   -0.7626048   -5.0706009 
C    -1.3716272    3.1282969   -1.6299549 
C    -1.5777553    4.4521374   -1.9982452 
C    -2.5823829    5.2043006   -1.4046010 
C    -3.3682714    4.6050433   -0.4342808 
C    -3.1490789    3.2820471   -0.0712383 
H    -3.7658196    2.8377356    0.7033314 
H    -0.5781786    2.5670004   -2.1054953 
C    -0.7472603    5.1090673   -3.0552261 
H    -2.7454961    6.2339686   -1.6938934 
C    -4.4489528    5.3704616    0.2608332 
F    -1.4885623    5.4664693   -4.1155986 
F     0.2303034    4.3234312   -3.5174705 
F    -0.1662817    6.2320104   -2.6075959 
F    -4.6636153    6.5738449   -0.2804048 
F    -4.1590568    5.5727199    1.5551762 
F    -5.6184720    4.7162667    0.2341103 
F    -3.8352830    0.4332928    4.7511518 
