# Supplementary material for: The Interplay of Weakly Coordinating Anions and the Mechanical Bond: A Systematic Study of the Explicit Influence of Counterions on the Properties of (Pseudo)rotaxanes
Source: Molecules. 2023 Mar 30;28(7):3077. doi: 10.3390/molecules28073077 (PMC10096450; doi:10.3390/molecules28073077)
Supplement: Supplementary file 1 [file molecules-28-03077-s001.zip › optimised_most_stable_structures/a1s.pf.xyz]

140
Energy = -6466.831312826
C     6.3070134   -1.4404133    1.7391571 
C     7.6321787   -1.2578829    1.3647515 
C     8.0511678   -1.2286161    0.0317601 
C     7.0867671   -1.3957696   -0.9507755 
C     5.7489951   -1.5803347   -0.6106262 
C     5.3651626   -1.5997652    0.7206997 
C     5.8627369   -1.4505300    3.1982718 
C     7.0460532   -1.4529743    4.1664081 
C     5.0184116   -2.6999663    3.4807926 
C     5.0263779   -0.1918699    3.4595088 
C     9.5269916   -1.0206026   -0.2888046 
C     9.9842540    0.3236883    0.2932061 
C     9.7955564   -1.0074917   -1.7935418 
C    10.3456838   -2.1573520    0.3374308 
C     4.7330518   -1.7627692   -1.6944723 
N     3.9406982   -0.5116344   -1.9363666 
C     4.7378269    0.6849045   -2.3675106 
C     3.8301389    1.8481552   -2.6082108 
C     3.6809454    2.8461797   -1.6552975 
C     3.0971844    1.9384922   -3.7914165 
C     2.2502466    3.0027262   -4.0183705 
C     2.1227424    4.0087478   -3.0603953 
C     2.8367137    3.9264550   -1.8704736 
O     1.2898742    5.0203672   -3.3861541 
C     1.3375969    6.2316232   -2.6736145 
C     0.3789985    6.2266901   -1.5305722 
H     1.0535136    7.0157908   -3.3788503 
H     8.3794395   -1.1372700    2.1371612 
H     7.3589216   -1.3956637   -1.9981910 
H     4.3213718   -1.7624182    0.9697755 
H     6.6763874   -1.4910713    5.1920719 
H     7.6944960   -2.3188104    4.0192598 
H     7.6554542   -0.5519357    4.0789611 
H     4.7138481   -2.7162879    4.5287217 
H     5.5834951   -3.6119970    3.2817701 
H     4.1070292   -2.7357065    2.8837032 
H     4.6744921   -0.1745921    4.4929145 
H     5.6134367    0.7118943    3.2881991 
H     4.1516891   -0.1463478    2.8129726 
H    11.0399341    0.4913419    0.0710138 
H     9.8682433    0.3643641    1.3769879 
H     9.4160781    1.1514075   -0.1349238 
H     9.2610465   -0.2011562   -2.2994568 
H     9.5194083   -1.9502419   -2.2694466 
H    10.8604314   -0.8532234   -1.9731553 
H    11.4068437   -2.0231880    0.1184117 
H    10.2381192   -2.1929789    1.4222801 
H    10.0414288   -3.1269482   -0.0606357 
H     5.1935380   -2.0204264   -2.6457229 
H     4.0109254   -2.5414980   -1.4547944 
H     3.2446148   -0.7126218   -2.6550152 
H     3.4100708   -0.2644407   -1.1001531 
H     5.2765381    0.3853167   -3.2650101 
H     5.4617249    0.8876036   -1.5809661 
H     4.2417004    2.8012706   -0.7293281 
H     3.2073388    1.1814312   -4.5591707 
H     1.6974590    3.0748200   -4.9457504 
H     2.7478022    4.6787073   -1.0985971 
H     2.3518522    6.4682293   -2.3339100 
C    -0.4075456    5.2826958   -0.9719915 
N    -0.7473671    7.2426313    0.0714714 
O     0.1836313    7.3941763   -0.9135879 
C    -1.1041121    5.9901740    0.0472227 
C    -2.1027243    5.4650096    0.9882006 
H    -4.7267552    4.0204043    3.4101538 
C    -4.2180634    4.3442139    1.3656252 
C    -2.8456459    5.0079513    3.2461438 
C    -3.2618858    4.8564221    0.4940898 
H    -5.1243562    3.8821010    1.0036554 
H     0.5139153    6.6239946    4.2460711 
C    -1.8954020    5.5298501    2.3704022 
C    -3.9897111    4.4247636    2.7287382 
H    -2.7052885    5.0406133    4.3169643 
H    -4.5764443    3.1359610   -1.1062622 
O    -3.3727863    4.8189018   -0.8439623 
H    -5.4280676    4.6946070   -1.1653744 
H    -4.3561977    4.2175785   -2.4926941 
C    -4.4970634    4.1802779   -1.4154656 
H    -0.4090519    5.1538705    4.6002284 
C    -0.4599339    6.1495617    4.1534129 
O    -0.7477860    6.0975610    2.7707809 
H    -1.1929204    6.7458723    4.7025999 
H    -0.4936426    4.2419779   -1.2247092 
Al   -1.4483339   -1.1925625    0.1102208 
O    -3.0044440   -0.8944845    0.8337433 
O    -1.4395689   -1.0431730   -1.6338316 
O    -0.9864119   -2.8382109    0.4808532 
O    -0.3080643   -0.0261042    0.7491045 
C    -4.2456552   -1.2797743    1.1555244 
C     0.1216550    0.6708396    1.8117786 
C    -0.2644405   -3.9264169    0.1908705 
C    -1.4741736   -0.2654204   -2.7241388 
C    -1.5569036    1.2479359   -2.3469949 
C    -2.7202757   -0.6519721   -3.5854257 
C    -0.1779678   -0.5137225   -3.5615849 
C    -4.2977391   -1.6679528    2.6687201 
C    -4.7073532   -2.5044152    0.3004100 
C    -5.2035438   -0.0720933    0.8929447 
C    -0.6304477   -5.0302162    1.2361938 
C     1.2643705   -3.6149899    0.2898883 
C    -0.5869283   -4.4499035   -1.2479101 
C    -0.9250751    1.7544963    2.2389605 
C     1.4459002    1.3873586    1.3940737 
C     0.4026599   -0.2763026    3.0210369 
F     1.2092157    2.4012997    0.5724463 
F     2.2499258    0.5363615    0.7446172 
F     2.1355473    1.8569673    2.4327727 
F    -0.5878918   -1.1488670    3.1585893 
F     0.5332394    0.3787114    4.1750225 
F     1.5209721   -0.9783196    2.8367613 
F    -1.4403766    2.3432545    1.1743849 
F    -0.3769822    2.6995855    3.0087561 
F    -1.9240204    1.2109688    2.9282806 
F     0.8811919   -0.5601554   -2.7522903 
F     0.0464079    0.4367049   -4.4674270 
F    -0.2258225   -1.6745889   -4.2081443 
F    -3.8385796   -0.1611907   -3.0553725 
F    -2.8549864   -1.9689346   -3.6505499 
F    -2.6360692   -0.1915699   -4.8368649 
F    -2.4177473    1.4171921   -1.3510685 
F    -1.9515246    2.0190798   -3.3605218 
F    -0.3743741    1.7029291   -1.9369180 
F    -1.8846208   -4.3578288   -1.4961696 
F    -0.2292727   -5.7253652   -1.4197015 
F     0.0523610   -3.7352994   -2.1721011 
F    -4.6751005    1.0524039    1.3495091 
F    -6.3973608   -0.2242950    1.4735884 
F    -5.4139245    0.0904952   -0.4137746 
F    -0.6860901   -4.5189545    2.4575273 
F     0.2562318   -6.0291750    1.2543008 
F    -1.8235255   -5.5596727    0.9717912 
F    -6.0325190   -2.6621692    0.2970107 
F    -4.1743152   -3.6383303    0.7506857 
F    -4.3156510   -2.3595445   -0.9593181 
F    -3.2704315   -2.4437254    2.9868875 
F    -5.4167111   -2.3259932    2.9867586 
F    -4.2385342   -0.5908254    3.4489067 
F     1.5282711   -2.4327458   -0.2713366 
F     2.0274293   -4.5231892   -0.3183240 
F     1.6684125   -3.5420484    1.5554972 
