# Supplementary material for: The Interplay of Weakly Coordinating Anions and the Mechanical Bond: A Systematic Study of the Explicit Influence of Counterions on the Properties of (Pseudo)rotaxanes
Source: Molecules. 2023 Mar 30;28(7):3077. doi: 10.3390/molecules28073077 (PMC10096450; doi:10.3390/molecules28073077)
Supplement: Supplementary file 1 [file molecules-28-03077-s001.zip › optimised_most_stable_structures/a1s.cl.xyz]

84
Energy = -2187.879258429
C    -2.0147136    3.7374466    0.0733043 
C    -1.0771952    3.6224245    1.0916984 
C    -0.4140616    2.4248243    1.3797348 
C    -0.7268015    1.3118842    0.6118309 
C    -1.6694073    1.3954484   -0.4108509 
C    -2.2964802    2.5990368   -0.6811688 
C    -2.7575751    5.0322012   -0.2368699 
C    -2.4782880    5.4412372   -1.6891981 
C    -2.3331730    6.1820107    0.6757447 
C    -4.2641657    4.7973778   -0.0529709 
C     0.5868563    2.3786078    2.5299545 
C     1.6681392    3.4450271    2.3160995 
C     1.2748607    1.0183419    2.6455846 
C    -0.1545910    2.6599967    3.8440519 
C    -2.0549726    0.1649928   -1.1770112 
N    -3.3752887   -0.3321285   -0.7037382 
C    -3.7631614   -1.6846295   -1.1959418 
C    -2.8050847   -2.7243401   -0.7081311 
C    -2.7818484   -3.0849017    0.6386559 
C    -1.8646101   -3.2869596   -1.5586689 
C    -0.8905576   -4.1545805   -1.0849100 
C    -0.8439632   -4.4565722    0.2714306 
C    -1.8120072   -3.9368893    1.1292391 
O     0.1017309   -5.2350717    0.8475723 
C     1.2872210   -5.4980961    0.1318187 
C     2.0212608   -4.2321866   -0.1710422 
H     1.1020918   -6.0612375   -0.7887173 
H    -0.8488655    4.4921495    1.6935370 
H    -0.2420769    0.3613854    0.7960815 
H    -3.0352790    2.6353882   -1.4736582 
H    -1.4118454    5.6048995   -1.8543416 
H    -2.8137962    4.6848547   -2.3997765 
H    -3.0010502    6.3697640   -1.9282274 
H    -2.8913755    7.0825120    0.4147244 
H    -1.2716183    6.4164579    0.5751007 
H    -2.5353170    5.9684030    1.7270170 
H    -4.6403064    3.9966683   -0.6930461 
H    -4.4935029    4.5311445    0.9808180 
H    -4.8201184    5.7062181   -0.2939097 
H     1.2553393    4.4543171    2.2941688 
H     2.1995982    3.2765866    1.3791496 
H     2.3992977    3.4089428    3.1262066 
H     1.8310418    0.7631812    1.7420307 
H     0.5654725    0.2145407    2.8531168 
H     1.9893529    1.0384034    3.4697568 
H    -0.6323042    3.6409147    3.8416729 
H    -0.9285634    1.9123441    4.0272907 
H     0.5412014    2.6351990    4.6854672 
H    -2.1667638    0.3599659   -2.2436887 
H    -1.3185851   -0.6272922   -1.0469898 
H    -3.4027352   -0.3188753    0.3159113 
H    -4.1229752    0.3444372   -1.0497136 
H    -3.7931999   -1.6312164   -2.2832800 
H    -4.7785929   -1.8550411   -0.8411174 
H    -3.5192804   -2.6825141    1.3240618 
H    -1.8722817   -3.0378577   -2.6129218 
H    -0.1796639   -4.5629295   -1.7897375 
H    -1.7869941   -4.1890097    2.1817266 
H     1.8847387   -6.1392671    0.7809419 
C     2.1357445   -3.0559914    0.4843435 
N     3.2619526   -2.9362502   -1.4531566 
O     2.6907400   -4.1656294   -1.3233351 
C     2.9288122   -2.2663823   -0.3868769 
C     3.3620845   -0.8717537   -0.2100807 
H     4.5654959    2.7543680    0.2374240 
C     3.2184413    1.4691644   -0.7997816 
C     4.8022386    0.7377455    0.8840517 
C     2.7802817    0.1554103   -0.9593643 
H     2.7868502    2.2828671   -1.3645215 
H     6.0800468   -2.3707312    2.8042135 
C     4.3622040   -0.5735920    0.7195499 
C     4.2248512    1.7344537    0.1145998 
H     5.5782496    0.9926457    1.5914063 
H     1.9410254    1.2475625   -3.2821655 
O     1.8012230   -0.2126691   -1.7997952 
H     0.4720427    0.2616713   -3.2341519 
H     0.7078229    1.5477212   -2.0347268 
C     1.2100140    0.7746044   -2.6217275 
H     5.5025423   -0.7356240    3.1693718 
C     5.8478826   -1.4001042    2.3735285 
O     4.8451955   -1.6241031    1.4010510 
H     6.7574000   -0.9839406    1.9337100 
H     1.7118940   -2.7692671    1.4311708 
Cl   -5.3882124    1.3645323   -2.1169005 
