# Supplementary material for: The Interplay of Weakly Coordinating Anions and the Mechanical Bond: A Systematic Study of the Explicit Influence of Counterions on the Properties of (Pseudo)rotaxanes
Source: Molecules. 2023 Mar 30;28(7):3077. doi: 10.3390/molecules28073077 (PMC10096450; doi:10.3390/molecules28073077)
Supplement: Supplementary file 1 [file molecules-28-03077-s001.zip › optimised_most_stable_structures/a1sttfc8.cl.xyz]

164
Energy = -6982.487487878
C     1.4080459    3.7866450    5.0529209 
C     1.2998288    2.5696562    5.7550084 
C     0.3645594    1.6389705    5.3842464 
C     0.5652661    4.0550475    4.0057128 
C    -0.4273162    3.1251355    3.6272014 
C    -0.5152220    1.8905800    4.3086875 
C    -1.4599396    0.9290163    3.8740781 
C    -1.3113538    3.3862209    2.5541511 
C    -2.2185541    2.4507913    2.1542035 
C    -2.2777119    1.1807795    2.8080224 
O    -3.1648690    0.3128803    2.2852900 
O    -3.0892199    2.6023456    1.1286100 
C    -3.3947748    3.9101247    0.6620774 
C    -2.5079396    4.3985732   -0.4590132 
O    -2.7313650    3.6119600   -1.6068961 
C    -2.2876982    4.2045856   -2.8049803 
C    -0.7847053    4.2916989   -2.9585495 
O    -0.2459063    2.9950987   -3.0189128 
C    -3.2291046   -0.9866419    2.8411875 
C    -4.0898941   -1.8742258    1.9803651 
O    -3.4147263   -2.1858605    0.7786366 
C    -3.8911306   -3.3558435    0.1499248 
C    -3.0243612   -3.6930653   -1.0378604 
O    -3.1041558   -2.6699882   -2.0080386 
C     1.1535255    2.9875855   -3.0963778 
C     1.6689332    1.5872891   -2.8619463 
S     0.9150539    0.3981127   -4.0281837 
C    -3.2974729   -3.0993346   -3.3277914 
C    -2.0423858   -3.5856176   -4.0277937 
S    -0.8826884   -2.2730390   -4.5296276 
C     0.3675771   -2.1912636   -3.3144053 
C     1.1471864   -1.1036127   -3.1728316 
S     0.9034078   -3.6517874   -2.4786560 
S     2.6206590   -1.2925582   -2.2284625 
C     2.0942667   -2.7991240   -1.5122539 
C     2.5238986   -3.2166819   -0.3154562 
S     3.7117211   -2.3164104    0.6077906 
S     1.8855643   -4.6303247    0.5003955 
C     2.6550386   -4.2823412    2.0451766 
C     3.4803199   -3.2243794    2.0909742 
S     2.2634778   -5.3339236    3.3847441 
C     3.1698797   -6.8325291    2.9053954 
S     4.3163755   -2.6767865    3.5228768 
C     6.0425704   -2.8173713    2.9823716 
H     2.1670804    4.5041983    5.3375333 
H     1.9708893    2.3644036    6.5792494 
H     0.2975041    0.6936143    5.9095684 
H     0.6619969    4.9693427    3.4333307 
H    -1.4987897   -0.0167593    4.3979296 
H    -1.1923633    4.3173236    2.0186017 
H    -4.4280644    3.8646078    0.3115769 
H    -3.3630840    4.6252891    1.4885360 
H    -1.4497871    4.3987899   -0.1702114 
H    -2.7924423    5.4448382   -0.6441086 
H    -2.6953113    5.2201400   -2.9067282 
H    -2.7035787    3.6052917   -3.6182752 
H    -0.3281532    4.8559692   -2.1346860 
H    -0.5806584    4.8488162   -3.8853740 
H    -2.2288519   -1.4253886    2.9196745 
H    -3.6600316   -0.9469068    3.8476832 
H    -5.0633966   -1.4108203    1.7746446 
H    -4.2766214   -2.7886520    2.5555821 
H    -4.9333570   -3.2301365   -0.1708339 
H    -3.8591677   -4.2015773    0.8480910 
H    -1.9847592   -3.8447429   -0.7239433 
H    -3.3781749   -4.6502248   -1.4379491 
H     1.5940789    3.6063335   -2.3030430 
H     1.4966105    3.3768399   -4.0661080 
H     1.4358455    1.2707959   -1.8470344 
H     2.7520493    1.5854333   -2.9912917 
H    -4.0362413   -3.9113229   -3.3681106 
H    -3.7189617   -2.2591994   -3.8841178 
H    -1.5251690   -4.3601503   -3.4593020 
H    -2.3347158   -4.0447748   -4.9730993 
H     2.9962489   -7.5625687    3.6939110 
H     4.2354655   -6.6282665    2.8358906 
H     2.8027936   -7.2374580    1.9652048 
H     6.6490859   -2.5110654    3.8328208 
H     6.2588262   -2.1578338    2.1455856 
H     6.2856912   -3.8454464    2.7253921 
C    -7.3515540   -1.4808445   -0.9087381 
C    -7.7830766   -0.7340196    0.1842854 
C    -7.1083379    0.3964876    0.6415096 
C    -5.9615873    0.7830767   -0.0413212 
C    -5.4961824    0.0546644   -1.1296503 
C    -6.1911306   -1.0677091   -1.5572375 
C    -8.1420651   -2.7106882   -1.3440822 
C    -8.2431366   -3.6947542   -0.1710734 
C    -7.4850810   -3.4362451   -2.5184510 
C    -9.5509472   -2.2781041   -1.7705827 
C    -7.6259524    1.1484093    1.8632284 
C    -7.6487573    0.1969233    3.0669749 
C    -9.0460364    1.6577773    1.5861603 
C    -6.7436430    2.3446770    2.2205718 
C    -4.2072475    0.4440883   -1.7939554 
N    -3.0723210    0.2226200   -0.8574120 
C    -1.7104871    0.2545188   -1.4739818 
C    -0.6876642    0.1620107   -0.3880033 
C    -0.3432890   -1.0591879    0.1880345 
C    -0.1063040    1.3152161    0.1169422 
C     0.8010207    1.2687269    1.1600003 
C     1.1363318    0.0478625    1.7253883 
C     0.5497992   -1.1187416    1.2390105 
O     2.0204477   -0.1001193    2.7405068 
C     2.9660136    0.9316551    2.9573448 
C     3.9143769    1.0371961    1.8110907 
C     5.6456718    0.3687383   -2.3558958 
H    -8.6809769   -1.0471550    0.7044675 
H    -5.4093463    1.6540277    0.2823146 
H    -5.8117376   -1.6184210   -2.4067469 
H    -8.8001486   -4.5847925   -0.4703059 
H    -7.2541089   -4.0166024    0.1608907 
H    -8.7563430   -3.2618379    0.6881647 
H    -8.0802543   -4.3093097   -2.7897430 
H    -6.4826478   -3.7933640   -2.2711490 
H    -7.4111728   -2.8049662   -3.4056714 
H   -10.1372634   -3.1451057   -2.0820025 
H   -10.0912916   -1.7910249   -0.9577137 
H    -9.5112347   -1.5813627   -2.6097484 
H    -6.6463818   -0.1708526    3.2954082 
H    -8.2906016   -0.6682632    2.8970632 
H    -8.0226536    0.7144815    3.9526749 
H    -9.7397557    0.8434495    1.3725379 
H    -9.0595666    2.3400069    0.7343265 
H    -9.4315440    2.1972532    2.4536940 
H    -5.7169873    2.0450045    2.4391981 
H    -6.7185720    3.0885122    1.4213883 
H    -7.1387619    2.8392300    3.1092117 
H    -4.0235977   -0.1497301   -2.6863820 
H    -4.1837504    1.4959237   -2.0753133 
H     3.4964285    0.6566245    3.8680106 
N     5.7037917    0.3987133    0.6858768 
H    -1.6191101    1.1858301   -2.0267250 
H    -1.6571088   -0.5778414   -2.1713937 
H    -0.7590015   -1.9794889   -0.1998225 
H    -0.3252013    2.2828148   -0.3170091 
H     1.2108007    2.2134768    1.4887492 
H     0.8084305   -2.0716223    1.6826403 
H     2.4825021    1.8942324    3.1395759 
H    -3.1057862    0.9400956   -0.1262244 
H    -3.1973187   -0.6788043   -0.3695386 
H     3.0845694    2.3299508    0.2522575 
H     6.0315618   -2.8254981   -1.9692052 
O     5.7376494   -0.8470288   -1.8037294 
C     6.0305050   -1.9579617   -2.6249486 
O     5.0379632    0.3064490    1.8639559 
C     3.8408664    1.6490469    0.6088048 
H     5.2754339   -2.1059914   -3.4008710 
C     4.4846454    4.9472493   -1.5831495 
H     5.3053078    5.5119235   -2.0319390 
H     4.1032314    5.4740432   -0.7138672 
O     4.9128519    3.6805436   -1.1205433 
H     3.6707735    4.8596734   -2.3057159 
H     6.0533718   -0.1937142   -4.4046387 
C     5.6796363    1.8973682   -4.2049295 
C     5.3243071    1.4258798   -1.4893039 
H     5.8147416    2.0778448   -5.2635258 
C     4.9914755    1.1793820   -0.0811732 
C     5.3768556    2.9622604   -3.3723261 
H     5.2874366    3.9569518   -3.7855615 
C     5.8176533    0.6076937   -3.7192311 
C     5.2029316    2.7219117   -2.0110590 
H     7.0133351   -1.8701523   -3.0955149 
Cl    1.3437005    4.6741489    0.3070250 
