# Supplementary material for: The Interplay of Weakly Coordinating Anions and the Mechanical Bond: A Systematic Study of the Explicit Influence of Counterions on the Properties of (Pseudo)rotaxanes
Source: Molecules. 2023 Mar 30;28(7):3077. doi: 10.3390/molecules28073077 (PMC10096450; doi:10.3390/molecules28073077)
Supplement: Supplementary file 1 [file molecules-28-03077-s001.zip › optimised_most_stable_structures/a1.tso.xyz]

79
Energy = -1993.969673381
C    -1.6143185   -3.7965571    0.8074511 
C    -2.1118333   -4.1561292   -0.4430050 
C    -2.1288388   -3.2887667   -1.5323943 
C    -1.6147527   -2.0099019   -1.3443067 
C    -1.1079029   -1.6221058   -0.1102512 
C    -1.1124821   -2.5099820    0.9564328 
C    -1.5906662   -4.8203033    1.9369208 
C    -1.1228992   -4.2119939    3.2596026 
C    -0.6116738   -5.9370822    1.5502249 
C    -2.9924198   -5.4053189    2.1485176 
C    -2.6941426   -3.7631971   -2.8675449 
C    -2.6370781   -2.6759879   -3.9408195 
C    -4.1599429   -4.1773313   -2.6822619 
C    -1.8805511   -4.9671462   -3.3602892 
C    -0.5182380   -0.2540761    0.0512778 
N     0.9644485   -0.2882205   -0.0999646 
C     1.5752084    1.0695682   -0.1680805 
C     3.0702311    1.0004177   -0.1991287 
C     3.8010482    0.9758413    0.9813809 
C     3.7622595    0.9641553   -1.4075453 
C     5.1435348    0.9206750   -1.4337794 
C     5.8635763    0.9106475   -0.2404456 
C     5.1858235    0.9342349    0.9735651 
O     7.2094579    0.8757881   -0.3637964 
C     8.0064591    1.0098471    0.7928490 
C     7.9610970    2.3586013    1.3532140 
C     7.9415305    3.4684747    1.8116385 
H    -2.4995138   -5.1596068   -0.5760231 
H    -1.6045853   -1.2943177   -2.1567540 
H    -0.7058976   -2.1857765    1.9044656 
H    -0.0952609   -3.8513938    3.2009557 
H    -1.7626645   -3.3869348    3.5797893 
H    -1.1555555   -4.9724660    4.0419397 
H     0.3866679   -5.5279936    1.3917337 
H    -0.9189581   -6.4456694    0.6347993 
H    -0.5551658   -6.6870630    2.3426601 
H    -3.7075065   -4.6270048    2.4218164 
H    -3.3722458   -5.9089836    1.2588176 
H    -2.9757689   -6.1414252    2.9548632 
H    -1.6141722   -2.3557695   -4.1473774 
H    -3.2192426   -1.7948789   -3.6644222 
H    -3.0519943   -3.0602032   -4.8739922 
H    -4.5801141   -4.5219963   -3.6294872 
H    -4.7645618   -3.3380408   -2.3336663 
H    -4.2693347   -4.9887761   -1.9615402 
H    -1.9207071   -5.8029525   -2.6605909 
H    -2.2682987   -5.3217293   -4.3176655 
H    -0.8315743   -4.7004183   -3.5000747 
H    -0.9051030    0.4359337   -0.6980939 
H    -0.7211485    0.1673303    1.0350820 
H     1.4010136   -0.8239473    0.7062878 
H     1.2048913   -0.8137092   -0.9410508 
H     1.2224095    1.6126450    0.7078938 
H     1.1738311    1.5629075   -1.0523748 
H     3.2880519    0.9983825    1.9341153 
H     3.2181763    0.9865479   -2.3446432 
H     5.6721902    0.9017632   -2.3783789 
H     5.7058734    0.9212173    1.9206750 
H     7.7357431    0.2752846    1.5583183 
H     9.0253706    0.7812924    0.4794489 
H     7.9188863    4.4538303    2.2189976 
C     8.5594571   -2.3400506    0.4259398 
C     7.0878728   -2.4125484    0.7071651 
C     4.8051458   -2.5197310   -0.0885897 
H     4.9173908   -2.8557976    3.2808011 
O     2.0711264   -1.6315484    1.9264470 
H     9.1147752   -1.9353182    1.2716967 
H     8.9622527   -3.3351640    0.2248035 
H     8.7708760   -1.7261167   -0.4490800 
C     6.6110662   -2.5637310    2.0082909 
C     4.3527562   -2.7061648    1.2092601 
H     4.1091570   -2.4992216   -0.9159837 
C     5.2565344   -2.7141794    2.2627659 
C     6.1615577   -2.3739487   -0.3310242 
H     7.3102617   -2.5838009    2.8361077 
H     6.5040345   -2.2366716   -1.3496160 
S     2.6144683   -2.9655200    1.5188785 
O     2.5504184   -3.9311191    2.6232643 
O     2.0469599   -3.4249965    0.2464331 
