# Supplementary material for: The Interplay of Weakly Coordinating Anions and the Mechanical Bond: A Systematic Study of the Explicit Influence of Counterions on the Properties of (Pseudo)rotaxanes
Source: Molecules. 2023 Mar 30;28(7):3077. doi: 10.3390/molecules28073077 (PMC10096450; doi:10.3390/molecules28073077)
Supplement: Supplementary file 1 [file molecules-28-03077-s001.zip › optimised_most_stable_structures/a2bc7.bf4.xyz]

88
Coordinates from ORCA-job 1
  O   -3.47303376045533      2.71800886381022      1.20330894090610
  C   -2.68283701195289      3.73874928392978      1.76170844258647
  C   -1.72318618764327      4.30026030494034      0.74135540874946
  O   -0.70515221148163      3.37805104742481      0.42502109019014
  C   0.24559588567026      3.92537142671509     -0.45583617664078
  C   1.38919047592485      2.97511687798712     -0.71147957572461
  O   0.95512454988040      1.86848321435685     -1.48081832665911
  C   1.96677611465938      1.17819762329556     -2.19339180434782
  C   2.45056938481857     -0.07866213916365     -1.50638827506540
  O   1.39419425198639     -1.02222239074932     -1.53181890372407
  C   1.60012418285618     -2.25759437385227     -1.03260817077066
  C   2.80725250124774     -2.72207386698321     -0.53817909605202
  C   2.91902492856565     -4.03286331997640     -0.07911196485853
  C   1.82436930434807     -4.87285314511981     -0.10662638690466
  C   0.59833207577436     -4.40737577629509     -0.57894283624299
  C   0.47731544204415     -3.10878747609711     -1.03908333456602
  O   -0.66520365528920     -2.55039781740528     -1.51550355076038
  C   -1.81829279727554     -3.34617829115335     -1.75566257637732
  C   -2.72643209061197     -3.50323863422649     -0.55565406634878
  O   -3.33599718737977     -2.27069368260081     -0.25219546941011
  C   -4.34608374312709     -2.38344772680296      0.72672556846338
  C   -5.19677158889009     -1.13579190919195      0.79031266109208
  O   -4.49406529902806     -0.06831619228645      1.37630930157945
  C   -5.24995717619066      1.11570452411266      1.46068338835647
  C   -4.44451933891132      2.22529793520565      2.09487562003858
  C   -2.33162990626498      0.79098309106250     -1.17239300923474
  C   -2.14141003467630      0.79906944520561     -2.67706743005672
  C   -3.37159001018038      1.35609775484646     -3.38989144220486
  C   -3.68139486584106      2.80664006090644     -3.03692465097293
  N   -1.16528724781903      0.18988443369090     -0.47628796081890
  C   -1.28210694866448      0.15837618309851      1.00913597921698
  C   -0.12394363571677     -0.54108014947284      1.65397405075235
  C   -0.20493351717448     -1.89405660211483      1.96989694696410
  C   0.84930693528156     -2.53648771675477      2.60136577911399
  C   2.00033385481462     -1.83100894966864      2.92091823521648
  C   2.09309254774568     -0.48127298515526      2.60851956636041
  C   1.03363093122220      0.15876847742982      1.98206510709552
  H   -2.12786937200024      3.37379705323320      2.63761572788150
  H   -3.31283360219229      4.57039804102963      2.10760608087652
  H   -1.28677504044726      5.21355291112428      1.16918509885918
  H   -2.27365786239444      4.60386939899559     -0.16043152906112
  H   0.67640882869193      4.84298435590667     -0.03196172678414
  H   -0.21977427072978      4.20401742760498     -1.41172059356080
  H   1.84954647463460      2.65299452646642      0.22903454747820
  H   2.15031750362945      3.53566738126991     -1.26490644633533
  H   2.82927429453255      1.82976603740504     -2.36095153828228
  H   1.55721565277258      0.92028292678599     -3.17370904430206
  H   2.76410084724299      0.12486289384460     -0.47754759454901
  H   3.31985989455618     -0.45512011365853     -2.05690450138140
  H   -1.10607209566949     -2.44634235463199      1.73344779887443
  H   -2.22014644961618     -0.33163158014642      1.24395818285503
  H   -1.35051218681785      1.19110429509354      1.33393992093877
  H   0.77160353464196     -3.58865538774128      2.84081444528950
  H   3.67158654273315     -2.07255436317981     -0.49277641510219
  H   2.98688916261212      0.07568970183890      2.85536965770014
  H   3.86935858281987     -4.38310870909998      0.30121672460087
  H   1.09649607000437      1.21896001611160      1.76883421140208
  H   1.90267561335714     -5.89291828978714      0.24518355616103
  H   -0.25318316404737     -5.07401849315516     -0.57384809222608
  H   -1.54075158249137     -4.33324148954871     -2.13507983147191
  H   -2.36174737091719     -2.83709082216102     -2.55353120548503
  H   -2.17880907388474     -3.90181449258137      0.30910996776472
  H   -3.48488467532472     -4.25305222757015     -0.82209964087223
  H   -3.91697726906443     -2.60027201906145      1.71473276221470
  H   -5.01948967348869     -3.21644783016972      0.48227143758443
  H   -6.09006077905209     -1.38015128578330      1.38264196047055
  H   -5.54532957084954     -0.87349397247366     -0.21887028151601
  H   -6.14239131685277      0.95604618015707      2.08165893977753
  H   -5.60406598635547      1.43087638479992      0.46879234302180
  H   -5.14277151568620      3.02512154058274      2.37753662755268
  H   -3.98214037080271      1.86368065769295      3.02395663689648
  H   -3.20733600240296      0.21138469701770     -0.89477134332481
  H   -2.44903830069095      1.79184345609085     -0.77392108524194
  H   -1.94699210879085     -0.21709206686054     -3.03195323110650
  H   -1.26838242742931      1.40175483877275     -2.94087768681946
  H   -4.23837047916236      0.72782679369086     -3.16502192472564
  H   -3.20861365408039      1.27293699033386     -4.46662609336964
  H   -2.80765123016439      3.44359982911293     -3.18974300071280
  H   -3.99249474324798      2.92417239815307     -1.99769000261507
  H   -4.48722969711636      3.19471276665052     -3.66008288360226
  H   2.82367116376926     -2.33172025230948      3.41363754161284
  H   -1.02381951967715     -0.76438221259888     -0.82564194812368
  H   -0.32620298944374      0.72606184976472     -0.74550269134957
  F   6.73485469365482      1.94545149336969      0.71188820467260
  B   5.55305786249851      1.28717678540511      0.35766961334678
  F   5.27706810955370      1.51964708589403     -0.99635203487627
  F   5.70027260332746     -0.08690812872548      0.57405681894810
  F   4.49360672253287      1.76955236680566      1.13875339163026
