# Supplementary material for: The Interplay of Weakly Coordinating Anions and the Mechanical Bond: A Systematic Study of the Explicit Influence of Counterions on the Properties of (Pseudo)rotaxanes
Source: Molecules. 2023 Mar 30;28(7):3077. doi: 10.3390/molecules28073077 (PMC10096450; doi:10.3390/molecules28073077)
Supplement: Supplementary file 1 [file molecules-28-03077-s001.zip › optimised_most_stable_structures/a2.xyz]

30
Coordinates from ORCA-job 1
  C   -0.08453643267300     -1.85013845926368      1.14436118218298
  C   0.79934428217107     -1.73840680465316      2.37121245787579
  C   -0.02993916178519     -1.67357221080126      3.64910319938006
  C   0.84184775611847     -1.59476713488755      4.89460680381773
  N   0.73383239240914     -1.91331835972509     -0.10145753420263
  C   -0.06636471946786     -2.07203714663944     -1.35528318669868
  C   0.83312102717782     -2.10691668205018     -2.55441591675047
  C   1.44032077268024     -3.29912055698480     -2.94135483031183
  C   2.29883646962682     -3.32655525138341     -4.03066278861540
  C   2.55236743896418     -2.16289667464677     -4.74542623943093
  C   1.94615487884112     -0.97225166342529     -4.36796353054515
  C   1.09010359333780     -0.94445866935204     -3.27587802787307
  H   -0.75918255643750     -1.23321236134133     -1.39319754168295
  H   -0.63690389201331     -2.99304446591957     -1.24624851128523
  H   2.76625893041238     -4.25705340884905     -4.32492659080054
  H   2.13747578072961     -0.06451648229953     -4.92506239907872
  H   0.61727494685438     -0.01377403874347     -2.98452018965359
  H   -0.74654799611645     -0.99084405739500      1.04197524012514
  H   -0.69075960388506     -2.75497082638737      1.16952144631247
  H   1.42671297959401     -0.84540409759513      2.29327797236399
  H   1.47140487372418     -2.60080740353148      2.41631548404456
  H   -0.67484452943744     -2.55486920106235      3.70743079460760
  H   -0.69370048702719     -0.80577121436926      3.60673011488998
  H   0.23537748127040     -1.54333022144600      5.79884357738538
  H   1.48142552742298     -0.71104681568115      4.87421535739359
  H   1.48750968927725     -2.47047327906978      4.97912115487607
  H   3.21863616339503     -2.18506200812298     -5.59801187491621
  H   1.30630549734704     -1.06892599672682     -0.17296797165350
  H   1.40034947794588     -2.68587835166815     -0.02719369028395
  H   1.23907253798065     -4.21101288602902     -2.39058142357806
