# Supplementary material for: The Interplay of Weakly Coordinating Anions and the Mechanical Bond: A Systematic Study of the Explicit Influence of Counterions on the Properties of (Pseudo)rotaxanes
Source: Molecules. 2023 Mar 30;28(7):3077. doi: 10.3390/molecules28073077 (PMC10096450; doi:10.3390/molecules28073077)
Supplement: Supplementary file 1 [file molecules-28-03077-s001.zip › optimised_most_stable_structures/a1sttfc8.xyz]

163
Energy = -6522.614093680
C     1.2442342    3.9698868    5.1920447 
C     1.3037770    2.6790279    5.7518499 
C     0.4476627    1.7000393    5.3198288 
C     0.3277412    4.2554990    4.2132502 
C    -0.5636219    3.2631822    3.7499912 
C    -0.5022319    1.9675262    4.3106243 
C    -1.3800670    0.9656387    3.8311335 
C    -1.5006340    3.5243938    2.7198902 
C    -2.3220954    2.5391238    2.2531561 
C    -2.2597504    1.2260440    2.8193964 
O    -3.1054842    0.3307757    2.2759149 
O    -3.2247854    2.6785975    1.2575502 
C    -3.5616811    3.9747759    0.7820385 
C    -2.6748554    4.4656820   -0.3398816 
O    -2.8249919    3.6175342   -1.4517999 
C    -2.4804412    4.1918451   -2.6920622 
C    -0.9963708    4.3861777   -2.9173200 
O    -0.3557738    3.1369843   -2.8774380 
C    -3.1158135   -0.9802977    2.8114524 
C    -3.9885473   -1.8731866    1.9694561 
O    -3.3505970   -2.1466568    0.7383779 
C    -3.8050828   -3.3262882    0.1104232 
C    -2.9504325   -3.6282658   -1.0950781 
O    -3.0676674   -2.5918080   -2.0473465 
C     1.0129050    3.1867592   -3.1624009 
C     1.6224974    1.8244465   -2.9104689 
S     0.8799043    0.5846009   -4.0279865 
C    -3.2593150   -3.0044483   -3.3728845 
C    -1.9952246   -3.4389414   -4.0890474 
S    -0.8715893   -2.0804281   -4.5463496 
C     0.3664338   -2.0003969   -3.3183272 
C     1.1297769   -0.9040913   -3.1538692 
S     0.9173573   -3.4642717   -2.5032728 
S     2.5995608   -1.0848927   -2.2020937 
C     2.0933674   -2.6142366   -1.5167923 
C     2.5254817   -3.0699092   -0.3343378 
S     3.7199552   -2.2197066    0.6236372 
S     1.8755069   -4.5084182    0.4310357 
C     2.6008504   -4.1908857    2.0046821 
C     3.4321713   -3.1403455    2.0890218 
S     2.1583185   -5.2513446    3.3207738 
C     2.9761377   -6.7874562    2.8022384 
S     4.2367373   -2.6121148    3.5468757 
C     5.9736771   -2.8285079    3.0673152 
H     1.9255321    4.7369171    5.5369438 
H     2.0325553    2.4608885    6.5216977 
H     0.4973224    0.7047653    5.7447619 
H     0.2823476    5.2482370    3.7808332 
H    -1.3174825   -0.0169682    4.2789163 
H    -1.5233831    4.5210078    2.2990888 
H    -4.5881381    3.8967437    0.4198024 
H    -3.5616551    4.7010271    1.5987472 
H    -1.6273159    4.5282434   -0.0203397 
H    -2.9970570    5.4887339   -0.5753151 
H    -2.9728322    5.1645642   -2.8206073 
H    -2.8760339    3.5224707   -3.4589673 
H    -0.5657437    5.0716209   -2.1732724 
H    -0.8718612    4.8684107   -3.8968226 
H    -2.1040936   -1.3973279    2.8408953 
H    -3.5057982   -0.9652000    3.8349154 
H    -4.9794709   -1.4297402    1.8079486 
H    -4.1319190   -2.8013959    2.5342442 
H    -4.8562623   -3.2282275   -0.1893913 
H    -3.7344427   -4.1748051    0.8017923 
H    -1.9029486   -3.7630877   -0.7997496 
H    -3.2909698   -4.5863030   -1.5044126 
H     1.5321425    3.9051820   -2.5110225 
H     1.1939320    3.5120771   -4.1963533 
H     1.4475477    1.5175268   -1.8799118 
H     2.6981201    1.8723897   -3.0879625 
H    -3.9733003   -3.8377128   -3.4221003 
H    -3.7099788   -2.1678756   -3.9113576 
H    -1.4579815   -4.2182103   -3.5462006 
H    -2.2765974   -3.8745552   -5.0486701 
H     2.7760556   -7.5183942    3.5835551 
H     4.0499460   -6.6397956    2.7180831 
H     2.5729116   -7.1597527    1.8633593 
H     6.5638459   -2.5344637    3.9334000 
H     6.2435371   -2.1900085    2.2295976 
H     6.1829872   -3.8688996    2.8312000 
C    -7.3239928   -1.5572599   -0.9187250 
C    -7.7751220   -0.8487231    0.1916203 
C    -7.1334047    0.2905374    0.6740721 
C    -5.9995562    0.7262385   -0.0008526 
C    -5.5143571    0.0358223   -1.1053565 
C    -6.1768127   -1.0960667   -1.5582616 
C    -8.0794703   -2.7987677   -1.3821484 
C    -8.1504904   -3.8124347   -0.2323891 
C    -7.4034408   -3.4775418   -2.5735163 
C    -9.5007097   -2.3967561   -1.7973947 
C    -7.6728695    0.9995559    1.9118660 
C    -7.6690352    0.0208599    3.0937795 
C    -9.1068429    1.4739219    1.6443580 
C    -6.8258470    2.2124508    2.2971200 
C    -4.2390527    0.4786187   -1.7623372 
N    -3.0986088    0.2821916   -0.8249832 
C    -1.7388604    0.3632119   -1.4381992 
C    -0.7061602    0.2934992   -0.3579003 
C    -0.3285700   -0.9250908    0.1996564 
C    -0.1452432    1.4538170    0.1578404 
C     0.7853241    1.4126144    1.1834426 
C     1.1535031    0.1889525    1.7291379 
C     0.5768345   -0.9793067    1.2391841 
O     2.0429498    0.0393701    2.7360214 
C     3.0425748    1.0260081    2.9108603 
C     3.9917594    1.0365369    1.7588763 
C     5.6995353    0.0413823   -2.3369016 
H    -8.6627580   -1.1997051    0.7051411 
H    -5.4745616    1.6074611    0.3405542 
H    -5.7834240   -1.6155140   -2.4208490 
H    -8.6825004   -4.7106476   -0.5519344 
H    -7.1521584   -4.1137884    0.0908398 
H    -8.6744028   -3.4146504    0.6373371 
H    -7.9737927   -4.3605980   -2.8649330 
H    -6.3910974   -3.8118092   -2.3348243 
H    -7.3484605   -2.8238881   -3.4457755 
H   -10.0623809   -3.2727514   -2.1283741 
H   -10.0536321   -1.9442845   -0.9730604 
H    -9.4820972   -1.6799446   -2.6202149 
H    -6.6568390   -0.3237387    3.3150097 
H    -8.2861796   -0.8580180    2.9039509 
H    -8.0576185    0.5075963    3.9905104 
H    -9.7766580    0.6450026    1.4115525 
H    -9.1394233    2.1745457    0.8081202 
H    -9.5082497    1.9823442    2.5233345 
H    -5.7909617    1.9383879    2.5104471 
H    -6.8224870    2.9748443    1.5151717 
H    -7.2354636    2.6749940    3.1962906 
H    -4.0331102   -0.0950293   -2.6628354 
H    -4.2530059    1.5344524   -2.0276406 
H     3.5650969    0.7562496    3.8272262 
N     5.8360439    0.3912192    0.7273258 
H    -1.6760192    1.2960247   -1.9902895 
H    -1.6577131   -0.4645285   -2.1384754 
H    -0.7332612   -1.8490485   -0.1904681 
H    -0.4241596    2.4108400   -0.2636196 
H     1.1914472    2.3447860    1.5509709 
H     0.8520187   -1.9307500    1.6746696 
H     2.6138276    2.0192738    3.0651795 
H    -3.1600842    0.9861970   -0.0843035 
H    -3.1980188   -0.6309748   -0.3494672 
H     3.1022853    2.0493658    0.0367500 
H     5.7707046   -3.1434888   -1.7379154 
O     5.6674940   -1.1388503   -1.7049505 
C     5.8667907   -2.3249307   -2.4472360 
O     5.1546336    0.3875100    1.9015846 
C     3.9016625    1.4947864    0.4912409 
H     5.1153112   -2.4469839   -3.2312903 
C     5.0202493    4.7594159   -1.8667583 
H     5.9428210    5.1195534   -2.3278347 
H     4.7637025    5.4143677   -1.0382117 
O     5.1714017    3.4641005   -1.3201066 
H     4.2174242    4.7987085   -2.6079565 
H     6.1231020   -0.6777495   -4.3328375 
C     5.9051987    1.4441252   -4.2687296 
C     5.4426878    1.1705580   -1.5475177 
H     6.0844398    1.5496003   -5.3307925 
C     5.0905273    1.0341313   -0.1286460 
C     5.6542265    2.5786540   -3.5130684 
H     5.6466250    3.5471390   -3.9922643 
C     5.9320234    0.1801589   -3.7044046 
C     5.4240045    2.4364145   -2.1468641 
H     6.8620369   -2.3624319   -2.8971643 
