# Supplementary material for: The Interplay of Weakly Coordinating Anions and the Mechanical Bond: A Systematic Study of the Explicit Influence of Counterions on the Properties of (Pseudo)rotaxanes
Source: Molecules. 2023 Mar 30;28(7):3077. doi: 10.3390/molecules28073077 (PMC10096450; doi:10.3390/molecules28073077)
Supplement: Supplementary file 1 [file molecules-28-03077-s001.zip › optimised_most_stable_structures/a1.cl.xyz]

62
Energy = -1560.395270249
C    -0.2857643   -1.5279071    1.3965441 
C    -1.0708666   -1.9794714    0.3364273 
C    -0.5813662   -2.1348189   -0.9563111 
C     0.7544008   -1.8144244   -1.1839050 
C     1.5594032   -1.3503944   -0.1544991 
C     1.0414696   -1.2190134    1.1282504 
C    -0.8866561   -1.4304800    2.7952944 
C    -1.2512764   -2.8423615    3.2743692 
C    -2.1497493   -0.5618297    2.7660964 
C     0.0855851   -0.8122619    3.8000330 
C    -1.5122027   -2.6227070   -2.0621389 
C    -2.0791430   -3.9976313   -1.6848987 
C    -0.7972788   -2.7530779   -3.4069629 
C    -2.6637955   -1.6219581   -2.2272363 
C     2.9880574   -0.9861844   -0.4271736 
N     3.2786714    0.4583150   -0.2386389 
C     2.5253894    1.4127311   -1.0997757 
C     1.1835013    1.7797338   -0.5424816 
C     0.0102451    1.3989328   -1.1729670 
C     1.0886930    2.5270416    0.6306809 
C    -0.1393110    2.8573500    1.1692105 
C    -1.3111641    2.4538295    0.5299265 
C    -1.2330039    1.7280454   -0.6522784 
O    -2.4661702    2.8079246    1.1403311 
C    -3.6897630    2.3317574    0.6228946 
C    -4.0998108    3.0297507   -0.5935263 
C    -4.4503896    3.6060748   -1.5871132 
H    -2.1083333   -2.2259853    0.5301631 
H     1.1837334   -1.9122897   -2.1727128 
H     1.6905824   -0.8718704    1.9227977 
H    -1.9827091   -3.3173604    2.6186896 
H    -0.3699579   -3.4851831    3.3120424 
H    -1.6823488   -2.8050440    4.2771128 
H    -2.5934241   -0.5093691    3.7624121 
H    -2.9114564   -0.9562676    2.0924677 
H    -1.9155963    0.4549335    2.4507032 
H     0.3864145    0.1951563    3.5049741 
H    -0.3941595   -0.7384805    4.7772319 
H     0.9873992   -1.4135662    3.9278891 
H    -2.6509686   -3.9666288   -0.7566018 
H    -1.2803725   -4.7309216   -1.5602699 
H    -2.7475388   -4.3602374   -2.4685223 
H    -0.4010161   -1.7976974   -3.7566885 
H    -1.4994955   -3.1081589   -4.1627518 
H     0.0270407   -3.4674376   -3.3661487 
H    -3.2366033   -1.4988354   -1.3070806 
H    -2.2887411   -0.6396041   -2.5210891 
H    -3.3540320   -1.9594997   -3.0030348 
H     3.6723870   -1.5150571    0.2361714 
H     3.2735138   -1.2253320   -1.4507835 
H     3.1684625    0.7146802    0.7419492 
H     4.3134328    0.5857015   -0.4737589 
H     2.4432058    0.9629553   -2.0882672 
H     3.1667972    2.2891287   -1.1936188 
H     0.0527685    0.8276547   -2.0912304 
H     1.9856877    2.8631043    1.1393656 
H    -0.1981729    3.4316001    2.0850668 
H    -2.1160792    1.4082239   -1.1870114 
H    -3.6550814    1.2511242    0.4442015 
H    -4.4304677    2.4994371    1.4052829 
H    -4.7575229    4.1169700   -2.4714669 
Cl    6.0415601    0.7462030   -1.2750818 
