# Supplementary material for: The Interplay of Weakly Coordinating Anions and the Mechanical Bond: A Systematic Study of the Explicit Influence of Counterions on the Properties of (Pseudo)rotaxanes
Source: Molecules. 2023 Mar 30;28(7):3077. doi: 10.3390/molecules28073077 (PMC10096450; doi:10.3390/molecules28073077)
Supplement: Supplementary file 1 [file molecules-28-03077-s001.zip › optimised_most_stable_structures/a2bc7.pf6.xyz]

90
Coordinates from ORCA-job 1
  O   3.40226064136755     -3.45634513298991      0.98405279581759
  C   2.36044577105161     -4.30504543180032      1.39781846219626
  C   1.40058859467701     -4.57615090419683      0.26305598788328
  O   0.60920229481716     -3.44745792582993     -0.03669356593245
  C   -0.36758171648629     -3.73243918761847     -1.00994534975130
  C   -1.30923902921023     -2.57111521170217     -1.20957908192727
  O   -0.63411038475916     -1.48075248399531     -1.81038164554808
  C   -1.45829162212621     -0.49567933893162     -2.40757529553881
  C   -1.70607373594812      0.71825422754391     -1.54069084460829
  O   -0.48494273651361      1.42030271645896     -1.39325463611478
  C   -0.47163474842558      2.59662125032032     -0.73233946136333
  C   -1.58971541618535      3.21942311373355     -0.20440326329099
  C   -1.47171504528192      4.45022191826426      0.43696052930563
  C   -0.23705967287509      5.05511096092716      0.55358734886424
  C   0.89817751509800      4.42862621777776      0.04263543536051
  C   0.79172518591511      3.20605136557315     -0.59626705186609
  O   1.83206510459308      2.50718312320317     -1.11909465595185
  C   3.11228541583376      3.10759036464064     -1.25457078038369
  C   4.01755080334279      2.92220505550569     -0.05662989400896
  O   4.39295221865199      1.57097139126942      0.06217742487605
  C   5.37665979251250      1.36132222830473      1.05090745491840
  C   5.91742506609644     -0.04891894368756      1.00194419745304
  O   4.96826594698463     -0.97419159324167      1.46917023168120
  C   5.44728529696244     -2.29656804276067      1.49127214042294
  C   4.37960579032301     -3.24922964558801      1.97579653629494
  C   2.85576183694139     -1.12977948164450     -1.29221031068500
  C   2.61637212943436     -1.25564678357484     -2.78542593273178
  C   2.52853833381794      0.05876041099788     -3.55132944316549
  C   2.39337392325093     -0.16333444898317     -5.05068718439094
  N   1.74809851012681     -0.42469814828243     -0.58346221449539
  C   1.82605553945891     -0.52272685083840      0.90389712924203
  C   0.78789466365324      0.29886214567970      1.60940939481451
  C   1.12714360113521      1.52450014252778      2.17448733311520
  C   0.18838723855580      2.26480660688826      2.87814296999337
  C   -1.10576594566402      1.78737407792511      3.01897643453091
  C   -1.45619532963545      0.56447463627957      2.46241515828207
  C   -0.51127914245290     -0.17735412291289      1.76952495785699
  H   1.81974947255944     -3.87915180241818      2.25521887616683
  H   2.76044344319953     -5.27513111716115      1.72551527067026
  H   0.76141809728301     -5.41471073486999      0.57197263087031
  H   1.95831320027896     -4.90959399316869     -0.62284477287148
  H   -0.97726695718441     -4.59241945830456     -0.70104008963597
  H   0.09862788530743     -4.00022769018387     -1.96810437432107
  H   -1.77377624292581     -2.28128444153907     -0.26184016765375
  H   -2.11384427279042     -2.91950892212923     -1.86734900623536
  H   -2.43088276939298     -0.92092068730408     -2.67418004229444
  H   -0.97257035854899     -0.18501011033595     -3.33641862746571
  H   -2.10934618528738      0.43471109490697     -0.56500735047696
  H   -2.45245192318701      1.34189913495606     -2.04591354603617
  H   2.13993155797120      1.89684075312043      2.08107306030300
  H   2.82595045858261     -0.21325517472931      1.18245217715940
  H   1.72073662934231     -1.57330303309224      1.14816139807225
  H   0.46764497270708      3.21563979682124      3.31268663653303
  H   -2.56343544287797      2.75365060224114     -0.27465989038763
  H   -2.46298223280598      0.18559523675723      2.57360365313536
  H   -2.35521464659632      4.92154105889635      0.84642329414832
  H   -0.77591170951080     -1.14887405408478      1.37109510924134
  H   -0.13564347232883      6.00997887839998      1.05222071107360
  H   1.85881562554352      4.90990015528184      0.16812492215879
  H   3.01843909373068      4.17322675703192     -1.47579541224951
  H   3.56731270385235      2.63702258560008     -2.12752062724997
  H   3.53754889059054      3.28307070216571      0.86263910408104
  H   4.90003457978997      3.55601572092249     -0.22178361855217
  H   4.98001047089957      1.57851494426861      2.05219202952786
  H   6.22592434163727      2.03869764381797      0.88823118489272
  H   6.82131675375896     -0.07362888867825      1.62716441812294
  H   6.23448632136319     -0.29050029757385     -0.02237116805488
  H   6.30490339822104     -2.38071754503133      2.17299661661136
  H   5.80180801724205     -2.60631229287539      0.49810456802669
  H   4.86903259034507     -4.19902429571347      2.23114141948745
  H   3.92865073302074     -2.86500019993477      2.90120659978234
  H   3.76547423242304     -0.57486329417938     -1.07927338850382
  H   2.94612460125343     -2.11036978138387     -0.83775906850558
  H   1.72215391524248     -1.85758728311928     -2.96496178160821
  H   3.45489435428954     -1.83718011879123     -3.17779972870565
  H   3.42467276387841      0.65258764979865     -3.34782653571331
  H   1.67879331946825      0.64983113201762     -3.20176724115894
  H   3.23920179551566     -0.72989547235881     -5.44416550198786
  H   2.34954802155105      0.78247300445530     -5.59155363095544
  H   1.48410289483435     -0.71965279598832     -5.28544086681330
  H   -1.84094138823736      2.36589271563572      3.56352051724310
  H   1.75560260134699      0.56633272787741     -0.84581690843914
  H   0.84921373040290     -0.80664043680173     -0.91662925008476
  F   -4.98791076214027     -0.80968751153797     -1.27706804060701
  F   -3.89876862518435     -1.09649356727345      0.74139350829086
  F   -4.74224460696178      0.98005416348357      0.15565666509746
  P   -5.36459634376145     -0.52652768363090      0.28640981913416
  F   -5.98219686568452     -2.03029846806686      0.41647914287462
  F   -6.82565661851121      0.03884475834963     -0.16409180954334
  F   -5.72634331868751     -0.24166403709028      1.85090203346854
