# Supplementary material for: The Interplay of Weakly Coordinating Anions and the Mechanical Bond: A Systematic Study of the Explicit Influence of Counterions on the Properties of (Pseudo)rotaxanes
Source: Molecules. 2023 Mar 30;28(7):3077. doi: 10.3390/molecules28073077 (PMC10096450; doi:10.3390/molecules28073077)
Supplement: Supplementary file 1 [file molecules-28-03077-s001.zip › optimised_most_stable_structures/a1s.pf6.xyz]

90
Energy = -2667.239424326
C    -1.2830801   -3.7426916   -0.9333818 
C    -1.9178819   -4.0373871    0.2716144 
C    -2.1422590   -3.0898942    1.2675899 
C    -1.7000786   -1.7915779    1.0303194 
C    -1.0680449   -1.4636420   -0.1640179 
C    -0.8586145   -2.4342743   -1.1359204 
C    -1.0906783   -4.8443815   -1.9703839 
C    -2.4625917   -5.3969123   -2.3804250 
C    -0.2456094   -5.9700900   -1.3587589 
C    -0.3847360   -4.3404066   -3.2293456 
C    -2.8936979   -3.4869363    2.5349967 
C    -2.9194387   -2.3604695    3.5680983 
C    -2.2346674   -4.7119768    3.1812570 
C    -4.3403414   -3.8340860    2.1564303 
C    -0.5847521   -0.0609341   -0.3805869 
N     0.8732528    0.0428039   -0.0649364 
C     1.4034767    1.4440770    0.0056497 
C     2.8368391    1.4071283    0.4261295 
C     3.1635676    1.2949041    1.7719979 
C     3.8592566    1.3696017   -0.5159143 
C     5.1709461    1.1848895   -0.1264027 
C     5.4792317    1.0173943    1.2199928 
C     4.4736695    1.1009054    2.1778333 
O     6.7809735    0.7686885    1.5051439 
C     7.1052861    0.1919209    2.7488726 
C     6.4670149   -1.1515176    2.8927316 
H     6.8350598    0.8365499    3.5922385 
H    -2.2643082   -5.0508939    0.4363148 
H    -1.8544560   -1.0128225    1.7663688 
H    -0.3646313   -2.1551021   -2.0568819 
H    -3.0847544   -4.6170757   -2.8234539 
H    -2.3441881   -6.1909390   -3.1206650 
H    -3.0076332   -5.8181284   -1.5345729 
H     0.7290822   -5.5968950   -1.0437163 
H    -0.0856460   -6.7634687   -2.0920416 
H    -0.7297262   -6.4208412   -0.4911565 
H    -0.2716116   -5.1633276   -3.9371488 
H    -0.9555169   -3.5575338   -3.7328759 
H     0.6111587   -3.9537841   -3.0134739 
H    -1.9142096   -2.0666576    3.8774605 
H    -3.4519158   -2.6934507    4.4601776 
H    -3.4340910   -1.4717782    3.1990476 
H    -2.2441754   -5.5844264    2.5274004 
H    -2.7655960   -4.9857406    4.0949303 
H    -1.1970061   -4.5094052    3.4509160 
H    -4.8452635   -2.9781843    1.7050967 
H    -4.3858401   -4.6611917    1.4462439 
H    -4.9060559   -4.1282483    3.0430570 
H    -0.7075050    0.2704911   -1.4101064 
H    -1.0992328    0.6438426    0.2702804 
H     1.0568790   -0.4201690    0.8263800 
H     1.4177317   -0.4880555   -0.7589232 
H     0.7754172    1.9791537    0.7163473 
H     1.2647100    1.8857867   -0.9791067 
H     2.3866094    1.3476174    2.5265253 
H     3.6294143    1.4638922   -1.5698176 
H     5.9584674    1.1310011   -0.8664956 
H     4.6803843    1.0057473    3.2350316 
H     8.1929043    0.1039525    2.7572093 
C     5.9740497   -2.0308821    1.9953953 
N     5.6396593   -2.8248096    4.0693126 
O     6.2757068   -1.6182127    4.1295891 
C     5.4494910   -3.0700120    2.8051040 
C     4.7362888   -4.2739325    2.3503283 
H     2.8678683   -7.3441567    0.9830378 
C     2.6652026   -5.3675102    1.7539903 
C     4.7766980   -6.5189966    1.4537422 
C     3.3451646   -4.2564385    2.2480364 
H     1.5891841   -5.3740337    1.6526815 
H     8.6124514   -6.1126030    1.7863594 
C     5.4489297   -5.4005745    1.9406337 
C     3.3934001   -6.4788337    1.3664648 
H     5.3049498   -7.4074225    1.1380622 
H     1.1176527   -1.9552105    2.7250796 
O     2.7460982   -3.1304066    2.6634675 
H     1.1291594   -3.0890389    1.3488280 
H     0.7580600   -3.6598457    2.9891173 
C     1.3697516   -2.9657999    2.4067637 
H     7.4336821   -6.6170478    0.5631125 
C     7.5766196   -6.4007111    1.6248718 
O     6.7858585   -5.3101351    2.0536229 
H     7.3712368   -7.3067183    2.2005749 
H     5.9364546   -1.9588406    0.9239207 
P     3.4932590   -2.5232611   -1.4470600 
F     2.2650422   -3.4851826   -0.9935302 
F     4.6940514   -1.5331488   -1.9244624 
F     3.4404518   -1.7788135   -0.0014320 
F     4.5774510   -3.5939003   -0.8913041 
F     2.3863138   -1.4182092   -2.0246095 
F     3.5036679   -3.2330589   -2.9141086 
