# Supplementary material for: The Interplay of Weakly Coordinating Anions and the Mechanical Bond: A Systematic Study of the Explicit Influence of Counterions on the Properties of (Pseudo)rotaxanes
Source: Molecules. 2023 Mar 30;28(7):3077. doi: 10.3390/molecules28073077 (PMC10096450; doi:10.3390/molecules28073077)
Supplement: Supplementary file 1 [file molecules-28-03077-s001.zip › optimised_most_stable_structures/a1sttfc8.pf6.xyz]

170
Energy = -7461.867729379
C     1.2547557    3.9967467    5.0857963 
C     1.3026262    2.7272789    5.6935854 
C     0.4420578    1.7387807    5.2938523 
C     0.3412152    4.2554684    4.0978215 
C    -0.5678845    3.2593497    3.6819345 
C    -0.5083916    1.9798143    4.2785467 
C    -1.3869162    0.9659509    3.8264966 
C    -1.5141994    3.4969313    2.6553896 
C    -2.3438708    2.5042065    2.2239875 
C    -2.2725277    1.2028436    2.8137902 
O    -3.1196518    0.2936616    2.2940503 
O    -3.2601812    2.6247324    1.2350352 
C    -3.6648605    3.9139559    0.7947783 
C    -2.8465333    4.4632209   -0.3512182 
O    -3.0073774    3.6349285   -1.4779345 
C    -2.6807401    4.2421673   -2.7066684 
C    -1.2014278    4.4522862   -2.9510004 
O    -0.5542331    3.2063897   -3.0008379 
C    -3.0969616   -1.0166593    2.8287170 
C    -3.9522650   -1.9286967    1.9886178 
O    -3.3173147   -2.1756726    0.7513351 
C    -3.7487921   -3.3562243    0.1105297 
C    -2.8858197   -3.6269454   -1.0971562 
O    -3.0220737   -2.5834830   -2.0393924 
C     0.8162570    3.2987366   -3.2822717 
C     1.4818117    1.9700002   -2.9970032 
S     0.7858563    0.6762369   -4.0835620 
C    -3.2482839   -2.9830211   -3.3631376 
C    -2.0014627   -3.3971209   -4.1201863 
S    -0.8955516   -2.0293819   -4.5898068 
C     0.3204117   -1.9043158   -3.3429011 
C     1.0549019   -0.7887872   -3.1762300 
S     0.8965590   -3.3485131   -2.5133963 
S     2.5097166   -0.9213391   -2.1949043 
C     2.0449510   -2.4696272   -1.5207877 
C     2.4861512   -2.9303983   -0.3433617 
S     3.6684382   -2.0870536    0.6291390 
S     1.8568684   -4.3970236    0.3894974 
C     2.5339030   -4.0712790    1.9839297 
C     3.3520452   -3.0119906    2.0884467 
S     2.0426181   -5.0826312    3.3184957 
C     2.2401973   -6.7409056    2.6107001 
S     4.1153171   -2.4824067    3.5678407 
C     5.8572531   -2.8009268    3.1706931 
H     1.9508327    4.7658096    5.3948967 
H     2.0307465    2.5306484    6.4701395 
H     0.4897077    0.7560798    5.7474914 
H     0.3213671    5.2223548    3.6118066 
H    -1.3213141   -0.0064152    4.2959205 
H    -1.5311861    4.4781451    2.2020792 
H    -4.7026960    3.8030205    0.4746877 
H    -3.6561137    4.6256229    1.6244973 
H    -1.7925000    4.5658990   -0.0764487 
H    -3.2263505    5.4749159   -0.5509366 
H    -3.1797741    5.2158572   -2.8019343 
H    -3.0847210    3.5929198   -3.4866927 
H    -0.7522977    5.0928687   -2.1793182 
H    -1.1026576    4.9910947   -3.9043808 
H    -2.0754033   -1.4094512    2.8533997 
H    -3.4827673   -1.0130071    3.8541051 
H    -4.9560553   -1.5110554    1.8381256 
H    -4.0661481   -2.8640907    2.5487087 
H    -4.8014724   -3.2755177   -0.1895865 
H    -3.6625960   -4.2114275    0.7922289 
H    -1.8359753   -3.7396032   -0.8016185 
H    -3.2032968   -4.5882815   -1.5171691 
H     1.3040642    4.0450743   -2.6454043 
H     0.9852911    3.6045044   -4.3246037 
H     1.3267848    1.6850289   -1.9575380 
H     2.5533562    2.0587523   -3.1815391 
H    -3.9563787   -3.8219342   -3.4022639 
H    -3.7205467   -2.1445594   -3.8799083 
H    -1.4456766   -4.1831956   -3.6062916 
H    -2.3064804   -3.8175347   -5.0796172 
H     2.0413342   -7.4352753    3.4248776 
H     3.2558617   -6.8951429    2.2549113 
H     1.5260409   -6.9347679    1.8130385 
H     6.4300936   -2.5039051    4.0474550 
H     6.1861648   -2.2065257    2.3214070 
H     6.0229476   -3.8579579    2.9775687 
C    -7.3112097   -1.6673301   -0.8882127 
C    -7.7656661   -0.9863969    0.2379473 
C    -7.1418806    0.1575104    0.7327458 
C    -6.0238292    0.6269371    0.0541929 
C    -5.5358863   -0.0346193   -1.0666656 
C    -6.1802752   -1.1721393   -1.5314849 
C    -8.0454848   -2.9169005   -1.3640442 
C    -8.0838352   -3.9498045   -0.2299258 
C    -7.3675960   -3.5629338   -2.5724213 
C    -9.4788529   -2.5382941   -1.7590881 
C    -7.6830590    0.8365083    1.9866154 
C    -7.6544385   -0.1607664    3.1525051 
C    -9.1267025    1.2912202    1.7375972 
C    -6.8529512    2.0568233    2.3853668 
C    -4.2791672    0.4478532   -1.7320830 
N    -3.1241581    0.2852131   -0.8072776 
C    -1.7739500    0.4075053   -1.4360612 
C    -0.7251747    0.3696539   -0.3698173 
C    -0.3473477   -0.8309862    0.2269211 
C    -0.1439920    1.5429057    0.0895213 
C     0.8074158    1.5333284    1.0969214 
C     1.1671534    0.3301656    1.6885507 
C     0.5714085   -0.8520280    1.2551310 
O     2.0645921    0.2123714    2.6931254 
C     3.0587896    1.2096452    2.8384979 
C     4.0323690    1.1579096    1.7089635 
C     5.7087741    0.0055986   -2.3503686 
H    -8.6408589   -1.3636762    0.7542045 
H    -5.5125062    1.5116956    0.4065464 
H    -5.7857866   -1.6690917   -2.4068558 
H    -8.5997758   -4.8540800   -0.5586276 
H    -7.0761569   -4.2346453    0.0789794 
H    -8.6075360   -3.5769556    0.6509243 
H    -7.9229098   -4.4526311   -2.8725919 
H    -6.3465256   -3.8803114   -2.3483662 
H    -7.3340406   -2.8946113   -3.4346001 
H   -10.0254548   -3.4204491   -2.0988451 
H   -10.0328448   -2.1107363   -0.9222490 
H    -9.4833470   -1.8081501   -2.5703081 
H    -6.6350268   -0.4909417    3.3621706 
H    -8.2573439   -1.0472337    2.9525033 
H    -8.0457605    0.3047097    4.0592890 
H    -9.7843249    0.4548685    1.4966720 
H    -9.1773954    2.0042154    0.9127880 
H    -9.5296830    1.7790210    2.6274972 
H    -5.8112141    1.7970375    2.5829004 
H    -6.8707037    2.8330362    1.6173358 
H    -7.2612150    2.4960419    3.2967866 
H    -4.0647956   -0.1169084   -2.6362627 
H    -4.3275687    1.5032781   -1.9948600 
H     3.5585208    0.9890673    3.7806541 
N     5.8394365    0.3688991    0.7128274 
H    -1.7468169    1.3433672   -1.9866098 
H    -1.6779872   -0.4167746   -2.1386925 
H    -0.7650113   -1.7664025   -0.1197559 
H    -0.4179223    2.4888412   -0.3583306 
H     1.2310569    2.4755627    1.4097888 
H     0.8434222   -1.7884731    1.7241393 
H     2.6300170    2.2105727    2.9245702 
H    -3.1959576    0.9889856   -0.0663284 
H    -3.1921280   -0.6300523   -0.3327591 
H     3.2664391    2.2576447   -0.0196368 
H     5.4799264   -3.1703113   -1.7396445 
O     5.5409228   -1.1641664   -1.7177543 
C     5.6613916   -2.3665765   -2.4493601 
O     5.1397429    0.4197760    1.8745182 
C     4.0015991    1.6246154    0.4415606 
H     4.9233477   -2.4319879   -3.2527861 
C     5.5425648    4.7677735   -1.9018921 
H     6.5067012    5.0259804   -2.3464044 
H     5.3333667    5.4487396   -1.0832232 
O     5.5530888    3.4666287   -1.3489974 
H     4.7603637    4.8820794   -2.6555347 
H     6.1031270   -0.7648170   -4.3332779 
C     6.1144427    1.3687455   -4.2787768 
C     5.5552413    1.1588496   -1.5690909 
H     6.3311754    1.4493086   -5.3361748 
C     5.1611261    1.0665007   -0.1564535 
C     5.9711313    2.5262304   -3.5309177 
H     6.0839400    3.4882033   -4.0100537 
C     5.9896817    0.1116294   -3.7116547 
C     5.6943097    2.4165751   -2.1694426 
H     6.6617926   -2.4885410   -2.8724102 
P     1.9963109    5.6774157    0.4442127 
F     2.6028950    4.6215256   -0.6419853 
F     1.3889986    6.7363481    1.5294000 
F     0.5824144    4.8633241    0.4515249 
F     2.5489677    4.7425743    1.6611781 
F     3.4081839    6.5007478    0.4396197 
F     1.4484883    6.6136967   -0.7750130 
