# Supplementary material for: The Interplay of Weakly Coordinating Anions and the Mechanical Bond: A Systematic Study of the Explicit Influence of Counterions on the Properties of (Pseudo)rotaxanes
Source: Molecules. 2023 Mar 30;28(7):3077. doi: 10.3390/molecules28073077 (PMC10096450; doi:10.3390/molecules28073077)
Supplement: Supplementary file 1 [file molecules-28-03077-s001.zip › optimised_most_stable_structures/a2.cl.xyz]

31
Coordinates from ORCA-job 1
  C   -0.83082470009819     -0.76136627898956     -0.99752122530213
  C   -1.82190148659308     -1.89928050677764     -0.82162611441580
  C   -1.61811069570821     -2.76751942628585      0.41852948980432
  C   -0.22778368294182     -3.38066956746894      0.52218627874105
  N   -0.93156803919337      0.23484109381404      0.09657730591214
  C   -0.04519876608628      1.41899234657094     -0.05563338735288
  C   1.40932222606783      1.05493150267292     -0.01899069026714
  C   2.00240477902376      0.66606744000586      1.18041683530213
  C   3.34323497587006      0.31406198827351      1.22010228957477
  C   4.10774711511646      0.35704771347555      0.06037539191207
  C   3.52593229920045      0.75083418879820     -1.13641227170480
  C   2.18090569283378      1.09530024952644     -1.17534320693342
  H   -0.30516660151348      2.10152796440303      0.75319239274962
  H   -0.31888001911114      1.89275350500872     -0.99729108920412
  H   3.79357047940396      0.01286389129232      2.15693479639705
  H   4.11749998426112      0.78898208166895     -2.04180533959262
  H   1.72896666691353      1.40119335208118     -2.11142661037694
  H   -1.03690457780720     -0.22127652624254     -1.92136042700296
  H   0.19627616022488     -1.11953008477305     -1.04304307327984
  H   -1.73424609747126     -2.52305826372792     -1.71460445268852
  H   -2.83425012326610     -1.48789273944962     -0.82897884062486
  H   -2.36422661856519     -3.56460369595283      0.38930871973326
  H   -1.84110862547132     -2.19944677771233      1.32693593896561
  H   0.54314127288579     -2.62532626716657      0.68544047176118
  H   0.03197849712882     -3.92568201052136     -0.38716053285584
  H   -0.17222705837829     -4.08019368741803      1.35612308259869
  H   5.15552996960795      0.08782195270326      0.09170868004799
  H   -1.92887765418418      0.60550653648687      0.09515638355888
  H   -0.76538699880934     -0.20276581083944      1.00329208393439
  H   1.41438001628373      0.64366378637095      2.09148499966924
  Cl  -3.62067368342369      1.45693603117298     -0.38528890266052
