# Supplementary material for: The Interplay of Weakly Coordinating Anions and the Mechanical Bond: A Systematic Study of the Explicit Influence of Counterions on the Properties of (Pseudo)rotaxanes
Source: Molecules. 2023 Mar 30;28(7):3077. doi: 10.3390/molecules28073077 (PMC10096450; doi:10.3390/molecules28073077)
Supplement: Supplementary file 1 [file molecules-28-03077-s001.zip › optimised_most_stable_structures/a1s.tso.xyz]

101
Energy = -2621.448413145
C    -4.4428579    0.3925372    0.7671774 
C    -4.6374582   -0.2516743   -0.4533403 
C    -4.1286586    0.2404452   -1.6529785 
C    -3.4141465    1.4363086   -1.6139710 
C    -3.2223370    2.1125906   -0.4172282 
C    -3.7308014    1.5857691    0.7618637 
C    -4.9756853   -0.1566779    2.0867515 
C    -3.8095085   -0.3580485    3.0640987 
C    -5.6864900   -1.4986977    1.9151796 
C    -5.9743280    0.8463982    2.6799619 
C    -4.3128018   -0.4841300   -2.9831789 
C    -5.1240510   -1.7717043   -2.8406612 
C    -2.9336029   -0.8473989   -3.5499645 
C    -5.0435081    0.4354191   -3.9703139 
C    -2.4502640    3.3982104   -0.3852846 
N    -1.0207525    3.1563992   -0.0601688 
C    -0.2223389    4.4084076    0.0748490 
C     1.2191256    4.0863785    0.3117414 
C     2.0848973    3.9077326   -0.7582491 
C     1.7008333    3.8778132    1.6001282 
C     3.0040975    3.4721330    1.8110144 
C     3.8502284    3.2603026    0.7265029 
C     3.3952683    3.5012587   -0.5644877 
O     5.0957164    2.8104563    1.0257059 
C     5.8575854    2.1846637    0.0219129 
C     5.2006018    0.9234618   -0.4359891 
H     6.8267411    1.9694442    0.4757701 
H    -5.1972951   -1.1748064   -0.4671138 
H    -3.0083376    1.8612687   -2.5256045 
H    -3.5639254    2.1241521    1.6872677 
H    -3.1023368   -1.0952748    2.6832210 
H    -3.2532853    0.5627009    3.2406175 
H    -4.1865430   -0.7104682    4.0269407 
H    -5.0177983   -2.2617895    1.5115090 
H    -6.5579462   -1.4268491    1.2615633 
H    -6.0373855   -1.8540221    2.8853987 
H    -6.8168169    1.0107025    2.0054867 
H    -6.3710693    0.4727763    3.6264456 
H    -5.5118068    1.8144213    2.8780319 
H    -5.2293095   -2.2477896   -3.8166735 
H    -6.1294115   -1.5854018   -2.4588884 
H    -4.6394984   -2.4944270   -2.1807714 
H    -3.0379914   -1.3837187   -4.4952681 
H    -2.3813656   -1.4897321   -2.8600037 
H    -2.3247334    0.0373405   -3.7407135 
H    -4.4914475    1.3570344   -4.1586486 
H    -5.1773726   -0.0678284   -4.9301211 
H    -6.0312617    0.7085829   -3.5948622 
H    -2.4862606    3.9159380   -1.3430320 
H    -2.8373165    4.0728609    0.3777484 
H    -0.9240963    2.5639898    0.8127693 
H    -0.5921891    2.5609494   -0.7731015 
H    -0.6565406    4.9724153    0.8990150 
H    -0.3631937    4.9830357   -0.8403689 
H     1.7342324    4.0725610   -1.7702469 
H     1.0468440    4.0154442    2.4521214 
H     3.3641087    3.2877820    2.8150053 
H     4.0283047    3.3566109   -1.4290930 
H     6.0519174    2.8477140   -0.8288422 
C     4.1030904    0.2604289   -0.0185075 
N     4.9863870   -0.8089327   -1.7877209 
O     5.7390096    0.2926160   -1.4853606 
C     4.0117576   -0.8254034   -0.9252812 
C     2.9428920   -1.8335816   -0.9718207 
H     0.0005175   -4.3094821   -0.9407130 
C     1.8548156   -3.7794054   -0.0348731 
C     0.8296281   -2.5816420   -1.8720992 
C     2.9109576   -2.8720849   -0.0414276 
H     1.8026459   -4.5864241    0.6812919 
H     0.4466867   -0.8767372   -4.1056272 
C     1.8899609   -1.6794430   -1.8743919 
C     0.8304866   -3.6157361   -0.9523636 
H    -0.0022263   -2.4767680   -2.5543382 
H     3.0278457   -3.7320538    2.4963683 
O     3.9475261   -2.9128336    0.8163498 
H     3.9390716   -4.8852054    1.4965742 
H     4.7998730   -3.6819879    2.4698577 
C     3.9124446   -3.8567963    1.8661853 
H     1.0610895    0.7593239   -3.8310291 
C     0.8074830   -0.1795659   -3.3437738 
O     1.9849524   -0.6365701   -2.7139962 
H     0.0139344    0.0028859   -2.6166680 
H     3.4083516    0.4952707    0.7687635 
C    -2.7114700   -4.7916925    1.3063618 
C    -1.9380915   -3.5064498    1.3311583 
C    -0.2355881   -2.0847325    2.2976348 
H    -1.6459060   -0.5995862   -0.3978524 
O     1.5760558    0.2161041    2.2038210 
H    -2.4125266   -5.4141315    0.4603259 
H    -2.5545443   -5.3739237    2.2134886 
H    -3.7830144   -4.6121166    1.2055124 
C    -2.1646675   -2.5259954    0.3668530 
C    -0.4794586   -1.1236751    1.3312737 
H     0.5277584   -1.9260608    3.0472149 
C    -1.4478867   -1.3441010    0.3623130 
C    -0.9659010   -3.2652884    2.2954499 
H    -2.9156855   -2.6916035   -0.3972817 
H    -0.7673017   -4.0125153    3.0548099 
S     0.4078654    0.4206650    1.3371947 
O    -0.5512443    1.4110905    1.9261312 
O     0.7030184    0.7317774   -0.0685971 
