# Supplementary material for: The Interplay of Weakly Coordinating Anions and the Mechanical Bond: A Systematic Study of the Explicit Influence of Counterions on the Properties of (Pseudo)rotaxanes
Source: Molecules. 2023 Mar 30;28(7):3077. doi: 10.3390/molecules28073077 (PMC10096450; doi:10.3390/molecules28073077)
Supplement: Supplementary file 1 [file molecules-28-03077-s001.zip › optimised_most_stable_structures/a1ttfc8.cl.xyz]

142
Energy = -6354.999560573
C    -6.7935118   -5.0126168   -0.0049077 
C    -6.9026884   -4.5686864    1.3273971 
C    -5.8237736   -4.0044545    1.9566464 
C    -5.6044872   -4.8944015   -0.6760110 
C    -4.4757697   -4.3264495   -0.0471690 
C    -4.5907523   -3.8630203    1.2817957 
C    -3.4700228   -3.2545593    1.8943562 
C    -3.2295037   -4.2125251   -0.7086039 
C    -2.1498089   -3.6408077   -0.0970678 
C    -2.2857391   -3.1125902    1.2257512 
O    -1.2021499   -2.4867991    1.7266536 
O    -0.9209094   -3.5431086   -0.6559412 
C    -0.6853910   -4.2983109   -1.8387843 
C     0.7816090   -4.3209890   -2.1841996 
O     1.1963054   -3.1117439   -2.7667287 
C     2.4630625   -3.2394737   -3.3812648 
C     2.7326289   -2.1230245   -4.3611814 
O     3.1277648   -0.9454262   -3.7018493 
C    -1.3673067   -1.7768338    2.9428320 
C    -0.1847010   -0.8727691    3.1665604 
O    -0.1114802    0.0648737    2.1140930 
C     0.3910607    1.3395220    2.4643902 
C     1.8231314    1.3449316    2.9431627 
O     2.6447242    0.8372542    1.9268841 
C     3.3367085    0.1382677   -4.5686125 
C     2.9698835    1.4299227   -3.8727497 
S     4.0877701    1.7397559   -2.4636403 
C     3.9973072    0.7141565    2.2702691 
C     4.7687368    2.0183128    2.1866807 
S     5.0863114    2.6324273    0.5020804 
C     3.5165087    3.0340108   -0.1320848 
C     3.1231442    2.7079309   -1.3761643 
S     2.4894636    4.1637105    0.7573673 
S     1.6111028    3.4255290   -1.9321812 
C     1.1348542    3.9507606   -0.3291147 
C    -0.1441717    4.1477122    0.0222066 
S    -1.4895121    3.8404542   -1.0697770 
S    -0.6411040    4.6873183    1.6089604 
C    -2.2664736    4.0135835    1.4581087 
C    -2.6581256    3.6377338    0.2280188 
S    -3.2779758    3.9438118    2.8760151 
C    -4.1931327    5.5077273    2.7320650 
S    -4.2670933    3.0591999   -0.1036343 
C    -4.1863230    2.5805311   -1.8442372 
H    -7.6531733   -5.4484485   -0.4972727 
H    -7.8442154   -4.6696565    1.8516115 
H    -5.9088479   -3.6535609    2.9784799 
H    -5.5193609   -5.2379667   -1.7000983 
H    -3.5851673   -2.8934699    2.9075431 
H    -3.1616571   -4.5835753   -1.7221259 
H    -1.0080121   -5.3318359   -1.6785833 
H    -1.2606766   -3.8906896   -2.6765849 
H     0.9108207   -5.1493511   -2.8949745 
H     1.3799708   -4.5683188   -1.2975769 
H     2.4977117   -4.1765268   -3.9541022 
H     3.2632303   -3.2915114   -2.6307823 
H     1.8372209   -1.9367858   -4.9671641 
H     3.5285058   -2.4708116   -5.0341870 
H    -2.2785832   -1.1701357    2.9082371 
H    -1.4561595   -2.4677002    3.7878392 
H     0.7486997   -1.4396216    3.2450334 
H    -0.3449655   -0.3737082    4.1289274 
H    -0.2368714    1.7947091    3.2391971 
H     0.3008076    1.9535439    1.5674076 
H     2.0671202    2.3833044    3.2033535 
H     1.9347673    0.7552247    3.8646448 
H     2.6757575    0.0790554   -5.4392523 
H     4.3731158    0.1552876   -4.9326045 
H     1.9299406    1.3481992   -3.5538153 
H     3.0570406    2.2559362   -4.5785225 
H     4.1066701    0.3220024    3.2913514 
H     4.4329339   -0.0195996    1.5904925 
H     4.3164692    2.8099958    2.7863494 
H     5.7736953    1.8655214    2.5855870 
H    -3.5161949    6.3574207    2.7718871 
H    -4.8699913    5.5524348    3.5835942 
H    -4.7750272    5.5321659    1.8138158 
H    -5.1552746    2.1328850   -2.0577228 
H    -3.4184403    1.8297409   -2.0186630 
H    -4.0502383    3.4405592   -2.4966909 
C     3.2430762   -3.6212159    1.2015464 
C     4.5750793   -3.5153731    0.8141432 
C     5.0181400   -2.5115836   -0.0457444 
C     4.0841634   -1.6030036   -0.5191158 
C     2.7459198   -1.6773904   -0.1541794 
C     2.3337918   -2.6820318    0.7080636 
C     2.7548898   -4.7303773    2.1325686 
C     2.1115354   -4.1128532    3.3801224 
C     3.8878030   -5.6498031    2.5900743 
C     1.7096379   -5.5871294    1.4063103 
C     6.4686994   -2.3790745   -0.4972671 
C     6.5279866   -2.4980741   -2.0267316 
C     7.3709128   -3.4565702    0.1031091 
C     7.0065461   -1.0069485   -0.0686827 
C     1.8517907   -0.6356146   -0.7638624 
N     0.4071936   -0.8463071   -0.5429553 
C    -0.4311917    0.0672184   -1.3799208 
C    -1.8672718   -0.3534214   -1.3758184 
C    -2.6953916   -0.1492280   -0.2818025 
C    -2.4016937   -0.9608143   -2.5126865 
C    -3.7251243   -1.3500890   -2.5481564 
C    -4.5477212   -1.1394105   -1.4420573 
C    -4.0276074   -0.5379052   -0.3023817 
O    -5.8290552   -1.5473532   -1.5810922 
C    -6.7250307   -1.3624957   -0.5096816 
C    -7.1115706    0.0379518   -0.3398373 
C    -7.4387179    1.1861409   -0.2044416 
H     5.2882834   -4.2352624    1.1867072 
H     4.3839110   -0.8140600   -1.1973188 
H     1.2944682   -2.7605711    1.0016769 
H     2.8038714   -3.4467978    3.8978139 
H     1.2177605   -3.5421339    3.1292131 
H     1.8082081   -4.8950384    4.0791298 
H     4.6557560   -5.1106502    3.1479256 
H     4.3697912   -6.1577556    1.7528119 
H     3.4876139   -6.4212279    3.2499397 
H     0.8465103   -4.9984544    1.0924734 
H     2.1355133   -6.0586367    0.5184716 
H     1.3452198   -6.3802022    2.0629979 
H     6.1698224   -3.4757049   -2.3555021 
H     7.5551222   -2.3811695   -2.3793712 
H     5.9168918   -1.7418619   -2.5214656 
H     7.0594026   -4.4616915   -0.1875292 
H     7.3945732   -3.4112048    1.1936153 
H     8.3941580   -3.3185341   -0.2503701 
H     6.9888147   -0.9019467    1.0182446 
H     8.0402834   -0.8823084   -0.3987921 
H     6.4233761   -0.1855700   -0.4879557 
H     2.0924303    0.3499259   -0.3680992 
H     2.0099536   -0.6155335   -1.8385100 
H    -6.3218905   -1.7611103    0.4266899 
H    -7.7349104    2.2030425   -0.0810376 
H    -0.0405289    0.0383066   -2.3996642 
H    -0.2904504    1.0748004   -0.9868917 
H    -2.3125296    0.3359838    0.6078952 
H    -1.7686958   -1.0974604   -3.3825385 
H    -4.1357613   -1.8168975   -3.4348459 
H    -4.6349105   -0.3386033    0.5685559 
H    -7.6064070   -1.9576897   -0.7502270 
H     0.1446688   -1.8124241   -0.7565016 
H     0.1834943   -0.6818646    0.4510104 
Cl   -0.0852954    0.2987424   -4.9653139 
