# Supplementary material for: The Interplay of Weakly Coordinating Anions and the Mechanical Bond: A Systematic Study of the Explicit Influence of Counterions on the Properties of (Pseudo)rotaxanes
Source: Molecules. 2023 Mar 30;28(7):3077. doi: 10.3390/molecules28073077 (PMC10096450; doi:10.3390/molecules28073077)
Supplement: Supplementary file 1 [file molecules-28-03077-s001.zip › optimised_most_stable_structures/a2bc7.tso.xyz]

101
Coordinates from ORCA-job 1
  O   -0.96475655749939     -3.83493920615474     -2.03114924272235
  C   0.38586440704684     -3.64806221043315     -2.38088787754863
  C   1.31149692047299     -4.23146536283042     -1.34039167589041
  O   1.38496709088669     -3.43119287171769     -0.17394172170119
  C   2.38587096549416     -3.88020919602825      0.72146532836775
  C   2.54019364726049     -2.93266091662319      1.88516812263167
  O   1.37068966849460     -2.96134554228931      2.67007159778070
  C   1.41349499069424     -2.21065853684564      3.86072114430526
  C   1.02062850058829     -0.75891480126311      3.70094840320034
  O   -0.36748879441722     -0.68577315777712      3.39173208270098
  C   -0.97273216150305      0.52814480231264      3.41258214139677
  C   -0.31153185503094      1.72561676808336      3.62778866524991
  C   -1.01893109246079      2.92496688717285      3.65614915156507
  C   -2.38574274241471      2.92354401735882      3.46792534516010
  C   -3.05810634134281      1.72577866611867      3.23504314502553
  C   -2.36693814820087      0.52462229546184      3.20034014109821
  O   -2.92280216716909     -0.68819962503560      2.97193816269862
  C   -4.33437789211921     -0.83759279148869      3.00870976950267
  C   -5.02698005518080     -0.60395530409999      1.68130791573197
  O   -4.73071311433747     -1.65691098026840      0.79855289793012
  C   -5.35879371100696     -1.54309293203876     -0.45669991149698
  C   -5.00153470086821     -2.71805443793281     -1.33656834809530
  O   -3.65915417922389     -2.64484858444675     -1.74607284434625
  C   -3.29031601461929     -3.66736452338085     -2.63744668597907
  C   -1.85319502381371     -3.50532629362614     -3.07541766575612
  C   -1.92073227121862     -3.42963112722238      1.13316936643497
  C   -1.49629797661201     -4.32752572357548      2.28169018581452
  C   -2.31872295897299     -5.61209623811646      2.34213381318395
  C   -3.80209843655271     -5.40896519625817      2.61794070204714
  N   -1.00595325167179     -2.26196895820983      0.98141972157910
  C   -1.45599658187367     -1.24890260382098     -0.01012861666575
  C   -0.66863354836142      0.03063378749690      0.02444119386827
  C   0.72317779524671      0.05970292275730     -0.02363340129129
  C   1.40238393867313      1.27047011644048     -0.05193150836640
  C   0.69903411143437      2.46723625636299     -0.06590257796811
  C   -0.68767268104649      2.44737691320537     -0.03243459806485
  C   -1.36331796596728      1.23724416555301      0.02611543425614
  H   0.61249909259314     -2.58331177698279     -2.53435813641371
  H   0.60980804977939     -4.15981857880424     -3.32701692821387
  H   2.30682093661813     -4.30037304717852     -1.79560842705969
  H   0.99906918010434     -5.25288639823657     -1.08897922026795
  H   3.35109119572431     -3.93659389468150      0.20337085358983
  H   2.15070834621648     -4.88813488864203      1.08591875716684
  H   2.77263866502852     -1.92301426523964      1.52817633420853
  H   3.40729431578365     -3.27053150855596      2.46777774592318
  H   2.41322908621739     -2.23008624044388      4.30328405251550
  H   0.72994353992642     -2.69111346934375      4.56536469457710
  H   1.61307148794303     -0.26343852993316      2.92532009550747
  H   1.22345906020122     -0.25254304027670      4.65013376372445
  H   1.29275498395074     -0.86086009063265     -0.06032947231333
  H   -2.50328038862125     -1.05197728283096      0.19070178401538
  H   -1.39377663381496     -1.72149517827514     -0.98431344606743
  H   2.48371041971052      1.27506976527598     -0.06755477339359
  H   0.76064947646409      1.74858635755790      3.77275237647955
  H   -1.24643848084043      3.37389214512083     -0.04309121292407
  H   -0.48335546574614      3.85025016737401      3.82006803020282
  H   -2.44608836716056      1.23122871217888      0.06388885140490
  H   -2.94648493006358      3.84803138948101      3.48841532574273
  H   -4.12751136418850      1.75625585227352      3.07553105270918
  H   -4.77572741448496     -0.18112596471683      3.76372395121095
  H   -4.51376420260525     -1.86448370335831      3.33347739973602
  H   -4.73876461734603      0.36445686000521      1.24979982566327
  H   -6.10721115316247     -0.55634024089409      1.87844500967886
  H   -5.08047819015976     -0.60286023308752     -0.95221895990373
  H   -6.45068179367228     -1.53337736540909     -0.33838957792853
  H   -5.67295384432737     -2.69731952518152     -2.20645626424344
  H   -5.20282704194234     -3.65802984521161     -0.80301251257100
  H   -3.91502882362221     -3.63527494942086     -3.54137884504111
  H   -3.43481300885280     -4.65963865908192     -2.18736623844936
  H   -1.68607973115708     -4.16751756315433     -3.93583746268349
  H   -1.68712446096125     -2.47755448209045     -3.42707138184174
  H   -2.92037982401659     -3.03541041268409      1.27904455888441
  H   -1.90383925037566     -3.96665684872106      0.18826410357426
  H   -1.58631663751247     -3.78157715259278      3.22642794239956
  H   -0.44466730853522     -4.59311769042660      2.17485320841339
  H   -1.89350949382256     -6.24734576380671      3.12270681321960
  H   -2.19152188735151     -6.16350477123274      1.40582109124113
  H   -3.96119773802489     -4.88850104136394      3.56402456430650
  H   -4.31699306342751     -6.36779640692076      2.68049740891360
  H   -4.29378398173655     -4.82874173044697      1.83610383684966
  H   1.22984095597816      3.40963851372219     -0.10241339316986
  H   -0.87556651242109     -1.80654512993913      1.89100814383168
  H   -0.08652431481420     -2.62834698449186      0.70124184614666
  C   1.89583076144305      5.28178253237217      5.80916777206128
  C   2.51298978748774      4.06974399387153      5.17680473219711
  C   3.40693903232547      1.82561720550683      5.36825414038006
  H   3.67762591799069      2.95650165838405      2.18773656935258
  O   4.11240848263929      0.32632447006820      1.92273317374982
  H   1.67422079421912      6.04766582592332      5.06731933834499
  H   0.96898366980854      5.03228009650462      6.32664798396949
  H   2.56689485307328      5.72288682230258      6.54855422083672
  C   2.83224530910149      4.04893402606861      3.82108994092178
  C   3.73802360964021      1.83171848908110      4.01916685982456
  H   3.62015919051602      0.95965886559531      5.98112766934595
  C   3.43986242358660      2.94409709914753      3.24372516411566
  C   2.79354458992227      2.93340145923947      5.93468233834461
  H   2.60810164998422      4.91211016905905      3.20551883132779
  H   2.53684043243517      2.91587857301790      6.98790396894757
  S   4.65924783998250      0.48564945945553      3.28538542801322
  O   4.43976860625721     -0.68716617321186      4.15169862636400
  O   6.05233808806988      0.96003657825674      3.28734024456056
