# Supplementary material for: The Interplay of Weakly Coordinating Anions and the Mechanical Bond: A Systematic Study of the Explicit Influence of Counterions on the Properties of (Pseudo)rotaxanes
Source: Molecules. 2023 Mar 30;28(7):3077. doi: 10.3390/molecules28073077 (PMC10096450; doi:10.3390/molecules28073077)
Supplement: Supplementary file 1 [file molecules-28-03077-s001.zip › optimised_most_stable_structures/a2.pf.xyz]

87
Coordinates from ORCA-job 1
  C   5.92214173636400     -1.74894993482446     -0.22265902689220
  C   5.13952127501508     -2.84987332889540     -0.91321736246455
  C   4.90895489022383     -4.10323814313786     -0.07644684443971
  C   4.19746289014891     -5.19025990555026     -0.86999569306777
  N   5.17931842733241     -1.17274215534781      0.93459628144758
  C   5.89173860245300     -0.07611990217846      1.66782692304963
  C   6.11639567431809      1.12400334303098      0.79843717698605
  C   7.36549506728638      1.37241816604965      0.23733750938513
  C   7.56116842851744      2.48158064543874     -0.57427835857357
  C   6.50690638520225      3.34531856243943     -0.83685842856257
  C   5.25889425302072      3.10405470068866     -0.27731938269136
  C   5.06696696234827      2.00142653234296      0.54085135446817
  H   6.82752758420546     -0.50267001008298      2.02438143389034
  H   5.26725314506249      0.16056152874412      2.52845350940583
  H   8.53708894667548      2.66972376135366     -1.00156821241708
  H   4.43680768716996      3.77956533249726     -0.47085574845619
  H   4.09596670704238      1.82800339715483      0.98717488858093
  H   6.12224844556826     -0.93004603355941     -0.91077160746862
  H   6.87324912728000     -2.10823100408181      0.16999364784033
  H   5.70889891115674     -3.11534059337612     -1.80711392255801
  H   4.18471343056743     -2.45177618464264     -1.26996587380359
  H   4.31039201244553     -3.87185031233519      0.80932477754572
  H   5.87090071534813     -4.47153155928863      0.28986162941129
  H   3.22150134752464     -4.84747600495047     -1.21605882280752
  H   4.03979306094632     -6.08233924864458     -0.26449609810680
  H   4.77278007398737     -5.48294383934167     -1.74959115462596
  H   6.65798098837478      4.20762910990468     -1.47318557263004
  H   4.26822397965259     -0.83267104799182      0.62012443865413
  H   4.96802304230147     -1.91011333269712      1.60974734720219
  H   8.18882690315215      0.69663169171561      0.43609072646760
  F   1.28177122848143     -4.40277555569770      1.01471835629870
  F   1.74957858849111     -2.30759524162253      1.14163717235132
  F   0.57790802756959     -3.23642333329995      2.67569415494154
  C   0.79897261117666     -3.20788059377691      1.36316213409487
  F   -0.45599532755785     -4.52970788361031     -1.14700378918214
  F   1.06825639209752      3.15919842624528     -3.07912487222393
  F   -2.75255475902337     -3.59434328978054      0.34745603552407
  F   1.76408364871745      2.71780828612647     -1.09263280457932
  F   -2.08770106872461     -3.14143885807655      2.33386946054284
  F   2.96466143670750      1.19731965562303     -3.33078631417918
  F   -1.06081519727726      3.82715950378398      1.75132512685283
  C   -0.50079111421300     -2.83831505656079      0.57826348349357
  C   -0.31676854938593     -3.22358859904829     -0.92461378230095
  F   -0.53675503339637      3.62779156528397      3.82381387995467
  C   -1.70427759393081     -3.64604591719362      1.16807629619532
  F   0.88666518230285     -2.86905963212771     -1.37163747324930
  C   0.82952052485177      2.42362358628820     -1.99424859707089
  C   -1.11456592623762      3.00761692164716      2.79271188565906
  O   -0.74555829084026     -1.52518328471371      0.72864056021607
  F   2.28143961480028     -0.82361354945821     -3.07224282087820
  C   2.26984475312999      0.39149559354780     -2.52792708433350
  F   -0.33939896055574      2.81241634988297     -1.49225514889107
  F   -2.40077146016495      2.83322203949006      3.09421703664084
  F   -1.22093904042210     -2.58875761855320     -1.66337946824785
  O   -0.85384989067079      1.25442705820765      1.24438116974074
  C   0.80670782880437      0.88981993908505     -2.28222021921364
  F   -1.41137060575649     -4.93343554732871      1.36276169217649
  F   2.92675779754687      0.31041707497617     -1.37640650801063
  C   -0.43350978899925      1.63949507803365      2.45949282599568
  Al  -0.94412567187496      0.04708210425967     -0.01966292402042
  F   1.46971843268075      2.93828863685877      1.82440006211524
  F   0.57391045939935      0.97379074165086     -4.68183646444012
  O   0.32239529062158      0.22160687701222     -1.22116342669507
  F   -0.81192104881989      1.11130016327075      4.78482112964234
  C   -0.05111281501932      0.60988669901765     -3.55956186559593
  C   1.11836649318094      1.82359557050737      2.46213919881013
  C   -0.82453942540476      0.59425913477670      3.55552056927359
  F   1.63242653110540      1.88738444630077      3.69029600935457
  F   -4.23688783783110      1.14856788887833      1.44597994265954
  F   -1.20506027911001      1.27093480042794     -3.51383232129500
  F   -0.33572178948443     -0.68223150527093     -3.66064390131321
  O   -2.47193081706936      0.23321414507941     -0.84465903846568
  F   0.01871717560870     -0.43618444422357      3.55377625441626
  F   -2.04167705235912      0.11475553381384      3.33538363894791
  F   1.69990860435951      0.80634077019493      1.83031407109419
  F   -5.27033443968402      2.40452569394190     -0.86462012577452
  C   -4.42822447580966      0.16652985610389      0.56730985785969
  F   -3.87437275436909     -0.92727397132348      1.07391693326311
  C   -3.78597016620866      0.50478464844981     -0.81939758763269
  F   -3.20561723036525      2.77529075308489     -0.40121209561273
  C   -4.01987343813781      2.01852909502085     -1.12706319970954
  F   -5.74266473036843     -0.04085960574999      0.48787162174178
  F   -4.57003446249363     -1.63563214976918     -1.52805678215860
  C   -4.47490616757325     -0.36525517853616     -1.92219987940941
  F   -3.77792887209768      2.29115528872720     -2.40692671803532
  F   -3.76499064765716     -0.35656906425419     -3.04261266450079
  F   -5.70353350331225      0.05851592229916     -2.22004151006734
