# Supplementary material for: The Interplay of Weakly Coordinating Anions and the Mechanical Bond: A Systematic Study of the Explicit Influence of Counterions on the Properties of (Pseudo)rotaxanes
Source: Molecules. 2023 Mar 30;28(7):3077. doi: 10.3390/molecules28073077 (PMC10096450; doi:10.3390/molecules28073077)
Supplement: Supplementary file 1 [file molecules-28-03077-s001.zip › optimised_most_stable_structures/a1s.tfo.xyz]

91
Energy = -2688.058877191
C     4.6745570   -0.1699548    0.4907537 
C     4.7042023    0.9151745   -0.3905853 
C     4.1361616    0.8745623   -1.6563125 
C     3.5253760   -0.3169777   -2.0541425 
C     3.4949878   -1.4149151   -1.2115407 
C     4.0627929   -1.3356477    0.0577688 
C     5.3470890   -0.0613016    1.8557007 
C     4.9796269   -1.2341901    2.7663077 
C     4.9279582    1.2337231    2.5625731 
C     6.8678577   -0.0527196    1.6490220 
C     4.1642743    2.0633027   -2.6117221 
C     4.8980779    1.6637564   -3.8987255 
C     4.8744921    3.2768347   -2.0123733 
C     2.7249093    2.4709474   -2.9511749 
C     2.8355297   -2.6876467   -1.6517352 
N     1.4363349   -2.7574000   -1.1464923 
C     0.7037939   -4.0039651   -1.5304816 
C    -0.7235541   -3.9042882   -1.0964771 
C    -1.1074966   -4.2788977    0.1879499 
C    -1.6703388   -3.3286409   -1.9319164 
C    -2.9658355   -3.0929460   -1.4992820 
C    -3.3220580   -3.4328103   -0.1995325 
C    -2.3928403   -4.0486717    0.6358749 
O    -4.5407852   -3.2050762    0.3478356 
C    -5.4672613   -2.3893690   -0.3242349 
C    -5.0244401   -0.9623839   -0.3307004 
H    -6.4063806   -2.4902539    0.2227064 
H     5.1948730    1.8232116   -0.0685711 
H     3.0812128   -0.3998461   -3.0402568 
H     4.0227075   -2.2074861    0.6971760 
H     5.3467371   -2.1878466    2.3833255 
H     5.4286269   -1.0908551    3.7504032 
H     3.8991373   -1.3159832    2.9004146 
H     5.4007074    1.2908208    3.5449130 
H     3.8488864    1.2740825    2.7067288 
H     5.2250217    2.1265338    2.0119824 
H     7.3842726    0.0247892    2.6083930 
H     7.2044575   -0.9687548    1.1600808 
H     7.1849419    0.7906390    1.0329833 
H     4.4105053    0.8318385   -4.4086015 
H     5.9278234    1.3693311   -3.6884550 
H     4.9256900    2.5038295   -4.5958040 
H     4.3834491    3.6336581   -1.1051370 
H     4.8652973    4.0974439   -2.7313637 
H     5.9185648    3.0661156   -1.7736670 
H     2.7206935    3.3260963   -3.6300147 
H     2.1753974    1.6643758   -3.4386590 
H     2.1768637    2.7545817   -2.0503354 
H     2.7922751   -2.7679003   -2.7370169 
H     3.3519305   -3.5655962   -1.2662645 
H     1.4187077   -2.6443748   -0.1086906 
H     0.9071485   -1.9472119   -1.4765715 
H     1.2273002   -4.8339876   -1.0597837 
H     0.7958972   -4.1098017   -2.6109154 
H    -0.3911210   -4.7414549    0.8555411 
H    -1.3984313   -3.0403313   -2.9407987 
H    -3.6622213   -2.6234368   -2.1799006 
H    -2.6780394   -4.3223800    1.6432966 
H    -5.6616748   -2.7366659   -1.3455259 
C    -3.9201238   -0.3383444    0.1289322 
N    -5.2706080    1.1702409   -0.8474711 
O    -5.8365714   -0.0721045   -0.9090295 
C    -4.1326015    1.0166504   -0.2346972 
C    -3.2146840    2.1405846    0.0063472 
H    -0.6791691    4.9460974    0.7164363 
C    -1.1076366    3.2304658   -0.4739785 
C    -2.5616206    4.1045198    1.2570768 
C    -2.0290858    2.2171771   -0.7297564 
H    -0.1835157    3.3094601   -1.0290499 
H    -5.8898608    3.4961667    3.1318233 
C    -3.4762532    3.0838490    1.0017912 
C    -1.3916214    4.1562200    0.5159661 
H    -2.7397946    4.8475825    2.0212402 
H     0.1823543    1.0263195   -1.6004016 
O    -1.8799461    1.2827196   -1.6771847 
H    -0.6929518    0.2784499   -2.9493381 
H    -0.4100952    2.0263885   -2.9507800 
C    -0.6293400    1.1617471   -2.3179637 
H    -5.0355563    4.8452190    2.3649459 
C    -4.9353307    3.8173855    2.7224063 
O    -4.6279546    2.9196408    1.6739321 
H    -4.1854580    3.7907584    3.5170230 
H    -3.0529219   -0.7481344    0.6149755 
C     0.6639594    0.4085661    2.0412488 
S    -0.0973028   -1.1798985    1.5095231 
O    -0.5920606   -0.8863498    0.1667432 
O     1.0444944   -2.1233380    1.5295021 
O    -1.1000026   -1.4335446    2.5378440 
F     1.5304404    0.8462750    1.1350451 
F    -0.2728628    1.3361763    2.2103265 
F     1.3081641    0.2567556    3.2005081 
