# Supplementary material for: The Interplay of Weakly Coordinating Anions and the Mechanical Bond: A Systematic Study of the Explicit Influence of Counterions on the Properties of (Pseudo)rotaxanes
Source: Molecules. 2023 Mar 30;28(7):3077. doi: 10.3390/molecules28073077 (PMC10096450; doi:10.3390/molecules28073077)
Supplement: Supplementary file 1 [file molecules-28-03077-s001.zip › optimised_most_stable_structures/a1s.xyz]

83
Energy = -1727.993516637
C    -1.5747440    0.7952927    1.5614381 
C    -1.5941456    1.1182048    0.2101359 
C    -1.5702578    2.4356284   -0.2545562 
C    -1.5121966    3.4529613    0.6870227 
C    -1.4658315    3.1604277    2.0459852 
C    -1.5084055    1.8455525    2.4753273 
C    -1.6103848   -0.6411875    2.0715190 
C    -1.7710573   -1.6545258    0.9403367 
C    -2.7885899   -0.8174529    3.0383562 
C    -0.2961751   -0.9320778    2.8079742 
C    -1.6050493    2.7053582   -1.7551030 
C    -0.4091503    2.0165443   -2.4254474 
C    -1.5346333    4.1978152   -2.0783277 
C    -2.9127414    2.1505256   -2.3346151 
C    -1.3525742    4.2689390    3.0444966 
N     0.0028678    4.3181669    3.6777373 
C     1.1667285    4.5042292    2.7476197 
C     1.7484287    3.2119267    2.2594681 
C     2.3557168    2.3294687    3.1522621 
C     1.7665000    2.8971944    0.9098388 
C     2.3798148    1.7429222    0.4431489 
C     2.9935175    0.8814050    1.3437892 
C     2.9646566    1.1733701    2.7070064 
O     3.6553395   -0.2482631    0.9993572 
C     3.9723007   -0.4813236   -0.3502376 
C     2.8459753   -1.1512246   -1.0634355 
H     4.8419256   -1.1422606   -0.3465826 
H    -1.6338108    0.3185612   -0.5175378 
H    -1.4932671    4.4907808    0.3797696 
H    -1.4901724    1.6364057    3.5398263 
H    -2.7011109   -1.5115982    0.3868841 
H    -0.9496375   -1.6110451    0.2258359 
H    -1.7874514   -2.6663860    1.3481796 
H    -2.7133273   -0.1641611    3.9084478 
H    -2.8227356   -1.8450878    3.4058329 
H    -3.7387156   -0.6076472    2.5438769 
H    -0.1571715   -0.2777666    3.6695352 
H    -0.2793112   -1.9630963    3.1677561 
H     0.5621833   -0.7839371    2.1510390 
H    -0.4293202    2.1910553   -3.5033778 
H    -0.4027605    0.9381388   -2.2680633 
H     0.5340061    2.4130779   -2.0446403 
H    -1.5567678    4.3396534   -3.1598792 
H    -0.6136295    4.6549972   -1.7105471 
H    -2.3779278    4.7508919   -1.6608056 
H    -2.9502778    2.3109929   -3.4141184 
H    -3.0165317    1.0792053   -2.1582546 
H    -3.7792198    2.6445058   -1.8914268 
H    -1.5129569    5.2436592    2.5884851 
H    -2.0590974    4.1585736    3.8654446 
H    -0.0009264    5.0801605    4.3564276 
H     0.1463160    3.4771288    4.2394512 
H     1.9053899    5.0705738    3.3121460 
H     0.8268889    5.1343800    1.9276739 
H     2.3816880    2.5520600    4.2134459 
H     1.3017991    3.5630250    0.1944869 
H     2.3589172    1.5399218   -0.6186677 
H     3.4426413    0.5028280    3.4095263 
H     4.2749192    0.4345127   -0.8692484 
C     1.7738450   -1.8486014   -0.6354277 
N     1.8173184   -1.8624928   -2.8804582 
O     2.8769516   -1.1534221   -2.3975160 
C     1.1487315   -2.2761939   -1.8407082 
C    -0.0842365   -3.0638288   -1.9760667 
H    -3.3422985   -5.1194704   -2.1781427 
C    -1.3955138   -4.9983292   -1.3170334 
C    -2.3235103   -3.3726153   -2.8515897 
C    -0.2209454   -4.2537509   -1.2479789 
H    -1.5161243   -5.9191116   -0.7647632 
H    -2.9205060   -0.7991621   -3.7289600 
C    -1.1473805   -2.6275492   -2.7788427 
C    -2.4280892   -4.5431569   -2.1197100 
H    -3.1567041   -3.0538375   -3.4610585 
H     1.7077359   -5.8358680    0.8276288 
O     0.8421104   -4.6072183   -0.5096102 
H    -0.0450077   -5.6818641    1.0410887 
H     0.6098048   -6.6677015   -0.2866139 
C     0.7580799   -5.7607111    0.3042788 
H    -2.2044468   -1.6882409   -5.0912621 
C    -1.9938532   -0.9935179   -4.2744791 
O    -0.9666386   -1.4693889   -3.4290715 
H    -1.6348296   -0.0572201   -4.6942711 
H     1.4656415   -2.0427161    0.3759563 
