# Supplementary material for: The Interplay of Weakly Coordinating Anions and the Mechanical Bond: A Systematic Study of the Explicit Influence of Counterions on the Properties of (Pseudo)rotaxanes
Source: Molecules. 2023 Mar 30;28(7):3077. doi: 10.3390/molecules28073077 (PMC10096450; doi:10.3390/molecules28073077)
Supplement: Supplementary file 1 [file molecules-28-03077-s001.zip › optimised_most_stable_structures/a1ttfc8.barf24.xyz]

210
Energy = -9535.925767644
C    -7.3191759   -4.1038886    0.3671027 
C    -7.1299438   -3.8499564    1.7396690 
C    -5.8976315   -3.4761690    2.2084897 
C    -6.2698340   -3.9890576   -0.5066657 
C    -4.9889452   -3.6132301   -0.0478159 
C    -4.8031029   -3.3420168    1.3253164 
C    -3.5275331   -2.9274594    1.7754319 
C    -3.8840742   -3.5006006   -0.9250806 
C    -2.6550634   -3.1084719   -0.4744407 
C    -2.4803192   -2.7852089    0.9078072 
O    -1.2559576   -2.3451110    1.2602123 
O    -1.5532182   -3.0103001   -1.2550693 
C    -1.6471125   -3.5560974   -2.5638635 
C    -0.3109296   -3.5312122   -3.2555883 
O     0.0300582   -2.2288713   -3.6682931 
C     1.1657945   -2.2293303   -4.5054507 
C     1.2253679   -0.9929929   -5.3658056 
O     1.4057442    0.1546730   -4.5765246 
C    -1.0951956   -1.8689271    2.5861601 
C     0.2140157   -1.1365466    2.7012870 
O     0.1996923   -0.0274529    1.8253451 
C     0.8677167    1.1310224    2.2879589 
C     2.3529832    0.9594486    2.4976174 
O     2.9324991    0.5522836    1.2871693 
C     1.7425310    1.3038558   -5.2999738 
C     1.8560266    2.4608609   -4.3335898 
S     3.2803512    2.2380606   -3.2132755 
C     4.3152347    0.3336985    1.3339084 
C     5.1313248    1.6004292    1.1640889 
S     5.0632284    2.3523806   -0.4926639 
C     3.4793677    3.0636126   -0.6150720 
C     2.7754235    3.0755187   -1.7613439 
S     2.8747349    4.0891153    0.6959634 
S     1.3455754    4.1107206   -1.7862346 
C     1.2969537    4.2540288   -0.0421278 
C     0.1470425    4.4194641    0.6271465 
S    -1.4103602    4.4286805   -0.1906183 
S     0.0343439    4.5926565    2.3601181 
C    -1.6523979    4.0705165    2.4238184 
C    -2.3140237    4.0097520    1.2552086 
S    -2.3674074    3.7333987    3.9770934 
C    -3.0967948    5.3479133    4.3838151 
S    -4.0064119    3.6084995    1.1491025 
C    -4.3007254    3.5447150   -0.6333959 
H    -8.2977934   -4.3902262    0.0044418 
H    -7.9633847   -3.9465337    2.4233040 
H    -5.7524614   -3.2721333    3.2628095 
H    -6.4150241   -4.1864692   -1.5621164 
H    -3.4112289   -2.7183042    2.8302182 
H    -4.0488665   -3.7261468   -1.9696612 
H    -1.9772834   -4.5980515   -2.5032404 
H    -2.3815395   -3.0040910   -3.1563720 
H    -0.4026755   -4.1941420   -4.1261778 
H     0.4646564   -3.9622581   -2.6089416 
H     1.1358093   -3.0863361   -5.1909906 
H     2.0869104   -2.3248789   -3.9150998 
H     0.3127921   -0.9093446   -5.9723113 
H     2.0663665   -1.1227471   -6.0578219 
H    -1.9095432   -1.1843818    2.8466511 
H    -1.1107336   -2.6975355    3.3017011 
H     1.0661007   -1.7885682    2.4823617 
H     0.3084115   -0.8144232    3.7438675 
H     0.4191727    1.4792971    3.2252263 
H     0.6890548    1.8989641    1.5339599 
H     2.7399460    1.9251938    2.8480952 
H     2.5601211    0.2288806    3.2923089 
H     0.9598158    1.5646420   -6.0282888 
H     2.6730861    1.1630385   -5.8654225 
H     0.9326938    2.5262329   -3.7589877 
H     1.9843152    3.3921069   -4.8814050 
H     4.6089518   -0.1353484    2.2830022 
H     4.5547059   -0.3702383    0.5352451 
H     4.8990081    2.3536261    1.9188009 
H     6.1901830    1.3626198    1.2837018 
H    -2.3272816    6.1119270    4.4605645 
H    -3.5833073    5.2350332    5.3511149 
H    -3.8395282    5.6337709    3.6429635 
H    -5.3375632    3.2298908   -0.7361617 
H    -3.6712122    2.8010727   -1.1157593 
H    -4.1883929    4.5206336   -1.1009509 
C     2.8746628   -3.8107310   -0.2985130 
C     4.1385897   -3.7397920   -0.8743802 
C     4.5715009   -2.6189520   -1.5827551 
C     3.6921777   -1.5535846   -1.7084769 
C     2.4235804   -1.5888187   -1.1416677 
C     2.0227498   -2.7128215   -0.4379854 
C     2.3941545   -5.0433070    0.4645881 
C     2.0002657   -4.6452286    1.8926048 
C     3.4664041   -6.1295095    0.5529338 
C     1.1694660   -5.6352215   -0.2457330 
C     5.9559725   -2.5197473   -2.2148689 
C     5.8083302   -2.2762847   -3.7230012 
C     6.7830389   -3.7891662   -2.0137629 
C     6.7130228   -1.3455339   -1.5790874 
C     1.5805462   -0.3689442   -1.3685493 
N     0.1658434   -0.5022130   -0.9592215 
C    -0.6859082    0.5887533   -1.5199072 
C    -2.1417138    0.3014377   -1.3380724 
C    -2.7649609    0.4338804   -0.1059520 
C    -2.9056273   -0.1140972   -2.4270509 
C    -4.2521437   -0.3779122   -2.2905315 
C    -4.8679898   -0.2387394   -1.0467915 
C    -4.1165435    0.1629578    0.0517480 
O    -6.1881925   -0.5154581   -1.0160401 
C    -6.8722289   -0.4672051    0.2164643 
C    -7.1149377    0.9001159    0.6736001 
C    -7.3316686    2.0179266    1.0570905 
H     4.8071690   -4.5812083   -0.7728586 
H     3.9854925   -0.6620369   -2.2524725 
H     1.0372106   -2.7591672    0.0087068 
H     2.8297875   -4.1666740    2.4158052 
H     1.1537610   -3.9583517    1.9014979 
H     1.7041549   -5.5270209    2.4643091 
H     4.3607406   -5.7832092    1.0743921 
H     3.7661510   -6.4939530   -0.4312418 
H     3.0757004   -6.9832409    1.1087602 
H     0.3427082   -4.9249998   -0.2924209 
H     1.4130893   -5.9355034   -1.2666892 
H     0.8119958   -6.5193473    0.2862940 
H     5.2648106   -3.0930238   -4.2015623 
H     6.7906513   -2.2050367   -4.1944299 
H     5.2743285   -1.3501309   -3.9399002 
H     6.3093064   -4.6634341   -2.4642137 
H     6.9572506   -4.0033989   -0.9577298 
H     7.7595752   -3.6689146   -2.4855229 
H     6.8410565   -1.4969042   -0.5052457 
H     7.7059272   -1.2467022   -2.0228780 
H     6.1928998   -0.3965330   -1.7209322 
H     1.9874733    0.4825408   -0.8262567 
H     1.5860558   -0.1226844   -2.4254300 
H    -6.3470081   -1.0372252    0.9894621 
H    -7.5320404    3.0078181    1.3995227 
H    -0.4378304    0.6593532   -2.5769158 
H    -0.3799726    1.5183567   -1.0373585 
H    -2.2004391    0.7631265    0.7583376 
H    -2.4357277   -0.2454753   -3.3941551 
H    -4.8382182   -0.6993451   -3.1414159 
H    -4.5567867    0.2969130    1.0291519 
H    -7.8253812   -0.9689444    0.0481189 
H    -0.2252454   -1.3982944   -1.2629767 
H     0.1068263   -0.4730126    0.0736761 
B    -2.4347840    1.8105520   -9.1110484 
C    -3.4800726    0.6447219   -8.6535614 
C    -1.3130317    0.9987724   -9.9736805 
C    -3.1541723    2.9977187   -9.9704126 
C    -1.7913425    2.6170108   -7.8456254 
C    -2.3891330    2.6716395   -6.5841624 
C    -1.8992855    3.4892561   -5.5750105 
C    -0.7846810    4.2900327   -5.7904495 
C    -0.6732824    3.4278641   -8.0366821 
C    -0.1712217    4.2471699   -7.0316498 
H    -0.4096730    4.9358274   -5.0068569 
H    -3.2686318    2.0694009   -6.3956476 
H    -0.1917338    3.4298056   -9.0088740 
C     1.0139537    5.1097801   -7.3336964 
F     1.9922372    4.4141160   -7.9283165 
F     1.5436018    5.6609644   -6.2348729 
F     0.6999460    6.1148324   -8.1609163 
C    -2.5475306    3.5354172   -4.2267665 
F    -3.6491655    2.7877956   -4.1518368 
F    -2.8928630    4.7824881   -3.8792336 
C    -4.6952690    0.4077295   -9.2914393 
C    -3.1141351   -0.2643056   -7.6569110 
C    -3.9242747   -1.3295540   -7.2973810 
C    -5.1403163   -1.5364366   -7.9369568 
C    -5.5141803   -0.6628727   -8.9436180 
H    -5.0070474    1.0721898  -10.0874030 
H    -2.1607063   -0.1296299   -7.1601239 
C    -3.5025918   -2.3043521   -6.2448295 
H    -5.7759687   -2.3670539   -7.6577972 
C    -6.8392974   -0.8485882   -9.6147324 
F    -7.1609248   -2.1407115   -9.7516330 
F    -6.8748822   -0.3050343  -10.8354502 
F    -7.8305892   -0.2804513   -8.9106104 
F    -3.2690271   -3.5204528   -6.7553089 
F    -4.4455165   -2.4639097   -5.3028297 
F    -2.3859175   -1.9261424   -5.6129049 
C    -1.6052530    0.5549713  -11.2645472 
C    -0.7132044   -0.2106329  -12.0034787 
C     0.5095180   -0.5834147  -11.4647114 
C     0.8146828   -0.1715642  -10.1767532 
C    -0.0833651    0.6029294   -9.4505075 
H     0.1814349    0.9140331   -8.4467209 
H    -2.5634457    0.8179303  -11.7002738 
C    -1.1101069   -0.6514346  -13.3774673 
C     2.0948810   -0.6072156   -9.5367058 
H     1.2071998   -1.1802700  -12.0348846 
F     1.9126175   -1.6927918   -8.7661148 
F     2.6107055    0.3392515   -8.7415552 
F     3.0364310   -0.9243817  -10.4298122 
F    -2.0846334   -1.5726116  -13.3374789 
F    -0.0960921   -1.1891756  -14.0618335 
F    -1.5809441    0.3662968  -14.1102717 
C    -2.5727321    3.5884455  -11.0950242 
C    -3.1570785    4.6678456  -11.7423634 
C    -4.3570354    5.2009667  -11.2878962 
C    -4.9436801    4.6413907  -10.1660144 
C    -4.3442831    3.5654354   -9.5198684 
H    -4.8119881    3.1583121   -8.6293187 
H    -1.6348351    3.1953133  -11.4657868 
C    -2.5341119    5.2701254  -12.9623875 
H    -4.8168315    6.0375104  -11.7966942 
C    -6.2288340    5.1769216   -9.6182712 
F    -1.2993550    4.8159650  -13.1923217 
F    -2.4496047    6.6050533  -12.8719744 
F    -3.2554994    5.0113179  -14.0641188 
F    -6.7044472    6.2076189  -10.3230416 
F    -6.0900207    5.5991852   -8.3532658 
F    -7.1871208    4.2395485   -9.6009267 
F    -1.7111190    3.0979049   -3.2689198 
