# Supplementary material for: The Interplay of Weakly Coordinating Anions and the Mechanical Bond: A Systematic Study of the Explicit Influence of Counterions on the Properties of (Pseudo)rotaxanes
Source: Molecules. 2023 Mar 30;28(7):3077. doi: 10.3390/molecules28073077 (PMC10096450; doi:10.3390/molecules28073077)
Supplement: Supplementary file 1 [file molecules-28-03077-s001.zip › optimised_most_stable_structures/a1ttfc8.xyz]

141
Energy = -5895.129759837
C    -6.8339483   -4.9389053    0.1022927 
C    -6.9261566   -4.4457536    1.4186034 
C    -5.8332345   -3.8792217    2.0210413 
C    -5.6483907   -4.8641250   -0.5810061 
C    -4.5060467   -4.2925889    0.0199782 
C    -4.6025587   -3.7835313    1.3336170 
C    -3.4659035   -3.1772763    1.9187177 
C    -3.2648026   -4.2170282   -0.6558343 
C    -2.1718050   -3.6396788   -0.0733193 
C    -2.2844929   -3.0773568    1.2372909 
O    -1.1819901   -2.4656256    1.7146063 
O    -0.9509408   -3.5670055   -0.6520846 
C    -0.7513561   -4.3405513   -1.8285559 
C     0.6989167   -4.3346360   -2.2295382 
O     1.0598983   -3.1064203   -2.8153828 
C     2.3608744   -3.1550553   -3.3644855 
C     2.5487420   -2.1041146   -4.4278558 
O     2.4867207   -0.8167332   -3.8682698 
C    -1.3115333   -1.7589142    2.9372134 
C    -0.1037662   -0.8853290    3.1436066 
O    -0.0243410    0.0468467    2.0845398 
C     0.4429543    1.3366354    2.4306415 
C     1.8667400    1.3770860    2.9312443 
O     2.7046026    0.8363426    1.9452600 
C     2.8425567    0.2056110   -4.7564194 
C     2.6279724    1.5382894   -4.0757321 
S     3.8212628    1.7582973   -2.7078261 
C     4.0651215    0.8014150    2.2766250 
C     4.7871966    2.1046437    1.9941652 
S     4.9845885    2.5194466    0.2323393 
C     3.4032859    3.0027312   -0.3123259 
C     2.9494477    2.7385771   -1.5514511 
S     2.4622585    4.1545862    0.6471127 
S     1.4698691    3.5726576   -2.0336549 
C     1.0596145    4.0089035   -0.3882559 
C    -0.2083298    4.1684543    0.0169378 
S    -1.5748357    3.8790490   -1.0526430 
S    -0.6688482    4.6305966    1.6361006 
C    -2.2912020    3.9454207    1.4979412 
C    -2.7089036    3.6161540    0.2632643 
S    -3.2661840    3.8012654    2.9354825 
C    -4.1821065    5.3709394    2.8962862 
S    -4.3161340    3.0280976   -0.0604928 
C    -4.2581252    2.6323323   -1.8232970 
H    -7.7043428   -5.3771289   -0.3685234 
H    -7.8656549   -4.5113812    1.9518660 
H    -5.9048733   -3.4917777    3.0305375 
H    -5.5765214   -5.2444318   -1.5929935 
H    -3.5661858   -2.7876401    2.9227087 
H    -3.2128937   -4.6230090   -1.6567209 
H    -1.0461892   -5.3775489   -1.6395783 
H    -1.3665561   -3.9602292   -2.6506510 
H     0.8250118   -5.1519723   -2.9520141 
H     1.3362912   -4.5704224   -1.3673646 
H     2.5347268   -4.1250689   -3.8481197 
H     3.1200539   -3.0465014   -2.5787900 
H     1.7935287   -2.2245545   -5.2159329 
H     3.5290554   -2.2806691   -4.8904377 
H    -2.2068315   -1.1282089    2.9195870 
H    -1.4055337   -2.4521695    3.7795232 
H     0.8181780   -1.4723872    3.2080162 
H    -0.2368842   -0.3796486    4.1060100 
H    -0.2084824    1.7863343    3.1886515 
H     0.3549002    1.9384967    1.5249999 
H     2.0979543    2.4272005    3.1531649 
H     1.9712766    0.8240593    3.8754036 
H     2.2124412    0.1924421   -5.6555709 
H     3.8819139    0.0968497   -5.0952800 
H     1.6077225    1.5822760   -3.6947367 
H     2.7613022    2.3431564   -4.7968150 
H     4.2066083    0.5579823    3.3385621 
H     4.5157104   -0.0045004    1.6951428 
H     4.3474761    2.9510385    2.5244582 
H     5.8180999    2.0254296    2.3449330 
H    -3.5031689    6.2170701    2.9658316 
H    -4.8388939    5.3699127    3.7644754 
H    -4.7848025    5.4440021    1.9942569 
H    -5.2255450    2.1858176   -2.0452716 
H    -3.4860074    1.8983921   -2.0446382 
H    -4.1394597    3.5230959   -2.4366170 
C     3.2792846   -3.7078139    1.2327976 
C     4.6258818   -3.5934340    0.9045651 
C     5.1098972   -2.5668192    0.0937531 
C     4.1977968   -1.6420597   -0.3931632 
C     2.8457198   -1.7233353   -0.0812629 
C     2.3937971   -2.7517033    0.7299788 
C     2.7484445   -4.8381475    2.1124842 
C     2.0623027   -4.2475685    3.3507480 
C     3.8571021   -5.7782001    2.5865461 
C     1.7257711   -5.6649356    1.3221260 
C     6.5832674   -2.4252327   -0.2747881 
C     6.7287742   -2.4681010   -1.8020565 
C     7.4446195   -3.5391874    0.3194989 
C     7.1051043   -1.0807974    0.2507041 
C     1.9779103   -0.6629306   -0.6919001 
N     0.5245313   -0.8775503   -0.5279566 
C    -0.2810810    0.0452047   -1.3823196 
C    -1.7196308   -0.3604085   -1.4279338 
C    -2.5835328   -0.1129300   -0.3708658 
C    -2.2184031   -1.0133254   -2.5544580 
C    -3.5415154   -1.3968233   -2.6248433 
C    -4.4000116   -1.1429389   -1.5548220 
C    -3.9145858   -0.5013671   -0.4210375 
O    -5.6741696   -1.5543280   -1.7203965 
C    -6.5947047   -1.3872312   -0.6651728 
C    -7.0258409    0.0007447   -0.5070479 
C    -7.3995458    1.1345797   -0.3719245 
H     5.3209438   -4.3252186    1.2873867 
H     4.5281450   -0.8283248   -1.0300179 
H     1.3430385   -2.8334089    0.9799948 
H     2.7410593   -3.6052925    3.9142741 
H     1.1847132   -3.6591888    3.0824162 
H     1.7235045   -5.0458437    4.0141876 
H     4.6058972   -5.2606598    3.1891124 
H     4.3678905   -6.2656553    1.7542050 
H     3.4268741   -6.5649329    3.2081523 
H     0.8738435   -5.0632043    1.0022778 
H     2.1790227   -6.1067012    0.4326133 
H     1.3378956   -6.4786849    1.9385338 
H     6.3580964   -3.4122221   -2.2055275 
H     7.7783733   -2.3702576   -2.0869378 
H     6.1807068   -1.6608600   -2.2897913 
H     7.1408579   -4.5262576   -0.0342119 
H     7.4138322   -3.5449509    1.4106089 
H     8.4853056   -3.3942567    0.0251878 
H     7.0221256   -1.0257504    1.3381368 
H     8.1575600   -0.9517624   -0.0106217 
H     6.5559729   -0.2353798   -0.1676260 
H     2.2043764    0.3105517   -0.2610095 
H     2.1748662   -0.6106750   -1.7582805 
H    -6.1965591   -1.7706264    0.2797220 
H    -7.7389138    2.1383384   -0.2509321 
H     0.1589819    0.0116497   -2.3777140 
H    -0.1426080    1.0524720   -0.9870047 
H    -2.2283672    0.4006767    0.5144076 
H    -1.5616756   -1.2263286   -3.3898363 
H    -3.9196577   -1.8992820   -3.5058944 
H    -4.5488749   -0.2696662    0.4221495 
H    -7.4541412   -2.0081719   -0.9186004 
H     0.2667309   -1.8397934   -0.7631924 
H     0.2651757   -0.7158464    0.4602160 
