# Supplementary material for: The Interplay of Weakly Coordinating Anions and the Mechanical Bond: A Systematic Study of the Explicit Influence of Counterions on the Properties of (Pseudo)rotaxanes
Source: Molecules. 2023 Mar 30;28(7):3077. doi: 10.3390/molecules28073077 (PMC10096450; doi:10.3390/molecules28073077)
Supplement: Supplementary file 1 [file molecules-28-03077-s001.zip › optimised_most_stable_structures/a1sttfc8.tfo.xyz]

171
Energy = -7482.680290722
C     1.2194569    4.0477450    5.1033990 
C     1.2840553    2.7754910    5.7039023 
C     0.4320657    1.7797673    5.3034358 
C     0.2984522    4.3002980    4.1205800 
C    -0.5970758    3.2942781    3.6987308 
C    -0.5240446    2.0139633    4.2918595 
C    -1.3941729    0.9934620    3.8384019 
C    -1.5420743    3.5249029    2.6700471 
C    -2.3576610    2.5241040    2.2322763 
C    -2.2802843    1.2245151    2.8244553 
O    -3.1215302    0.3105668    2.3043117 
O    -3.2655229    2.6367538    1.2337603 
C    -3.6627137    3.9239530    0.7790294 
C    -2.8218743    4.4739439   -0.3503886 
O    -2.9817182    3.6639007   -1.4923107 
C    -2.6423375    4.2897826   -2.7078264 
C    -1.1596266    4.4837886   -2.9478332 
O    -0.5302552    3.2313231   -3.0326832 
C    -3.0968350   -0.9981398    2.8416776 
C    -3.9446028   -1.9120645    1.9964343 
O    -3.3031223   -2.1495688    0.7612963 
C    -3.7265342   -3.3274563    0.1110755 
C    -2.8440471   -3.5931723   -1.0833797 
O    -2.9660997   -2.5480183   -2.0261261 
C     0.8333189    3.3073253   -3.3570879 
C     1.5012529    1.9874865   -3.0396249 
S     0.8021396    0.6701533   -4.0955001 
C    -3.2204205   -2.9450116   -3.3454248 
C    -1.9913857   -3.3829933   -4.1169779 
S    -0.8621290   -2.0387278   -4.5938008 
C     0.3263357   -1.8965981   -3.3227717 
C     1.0603040   -0.7797670   -3.1613998 
S     0.8844302   -3.3297480   -2.4632354 
S     2.5000314   -0.9010564   -2.1577262 
C     2.0290255   -2.4432267   -1.4732707 
C     2.4680693   -2.8964101   -0.2921982 
S     3.6580096   -2.0460937    0.6679979 
S     1.8280259   -4.3449086    0.4660580 
C     2.5335732   -4.0165280    2.0473160 
C     3.3592774   -2.9614244    2.1343982 
S     2.0681851   -5.0494457    3.3761715 
C     2.6588758   -6.6618135    2.7869013 
S     4.1545644   -2.4263715    3.5956470 
C     5.8905424   -2.7105259    3.1489615 
H     1.9052583    4.8240575    5.4172704 
H     2.0174643    2.5829960    6.4764681 
H     0.4911705    0.7963597    5.7541988 
H     0.2570915    5.2712728    3.6436178 
H    -1.3217435    0.0211031    4.3068442 
H    -1.5572897    4.5023465    2.2105852 
H    -4.6938718    3.8094954    0.4388957 
H    -3.6724830    4.6374684    1.6071246 
H    -1.7700493    4.5595986   -0.0617415 
H    -3.1869880    5.4928035   -0.5423226 
H    -3.1266817    5.2725736   -2.7845931 
H    -3.0536846    3.6627749   -3.5021887 
H    -0.7020847    5.0977991   -2.1586977 
H    -1.0545894    5.0480705   -3.8856451 
H    -2.0742172   -1.3878699    2.8718801 
H    -3.4876612   -0.9944952    3.8652022 
H    -4.9498885   -1.4986986    1.8438912 
H    -4.0557380   -2.8502705    2.5524869 
H    -4.7747007   -3.2451991   -0.2044285 
H    -3.6511436   -4.1850962    0.7911537 
H    -1.7988735   -3.7009607   -0.7709628 
H    -3.1496293   -4.5550888   -1.5105700 
H     1.3430755    4.0713169   -2.7604725 
H     0.9708329    3.5734027   -4.4149451 
H     1.3496711    1.7335016   -1.9916201 
H     2.5722590    2.0699019   -3.2294946 
H    -3.9453408   -3.7698662   -3.3734956 
H    -3.6825926   -2.0983493   -3.8579474 
H    -1.4467623   -4.1827993   -3.6120957 
H    -2.3140744   -3.7924636   -5.0755391 
H     2.4576540   -7.3683420    3.5900512 
H     3.7290298   -6.6341285    2.5973973 
H     2.1271748   -6.9883549    1.8960399 
H     6.4793333   -2.4089167    4.0134704 
H     6.1886526   -2.1056993    2.2959284 
H     6.0703539   -3.7633423    2.9457684 
C    -7.2845839   -1.6452101   -0.9310616 
C    -7.7498966   -0.9724185    0.1955059 
C    -7.1304563    0.1674534    0.7047203 
C    -6.0057365    0.6414001    0.0405890 
C    -5.5071454   -0.0115992   -1.0806358 
C    -6.1473497   -1.1455800   -1.5597750 
C    -8.0148052   -2.8910294   -1.4227378 
C    -8.0620619   -3.9326687   -0.2969779 
C    -7.3271555   -3.5277721   -2.6304659 
C    -9.4450027   -2.5095685   -1.8265106 
C    -7.6846915    0.8389296    1.9569339 
C    -7.6741605   -0.1666120    3.1159745 
C    -9.1235861    1.3002295    1.6928587 
C    -6.8556118    2.0535749    2.3747955 
C    -4.2473071    0.4791768   -1.7343957 
N    -3.0987597    0.3298624   -0.7995094 
C    -1.7450155    0.4660486   -1.4186830 
C    -0.7031722    0.4430522   -0.3450932 
C    -0.3330571   -0.7535812    0.2647463 
C    -0.1179672    1.6186716    0.1041413 
C     0.8275009    1.6145752    1.1174888 
C     1.1831554    0.4147422    1.7183526 
C     0.5832134   -0.7687639    1.2945691 
O     2.0845556    0.2970371    2.7205355 
C     3.0979507    1.2772196    2.8412986 
C     4.0473529    1.2105683    1.6915979 
C     5.6565997   -0.0184494   -2.3743664 
H    -8.6305155   -1.3527944    0.7001228 
H    -5.4980857    1.5232780    0.4049778 
H    -5.7453411   -1.6358139   -2.4355496 
H    -8.5753785   -4.8343874   -0.6366551 
H    -7.0567699   -4.2197929    0.0175451 
H    -8.5926586   -3.5665348    0.5825760 
H    -7.8814990   -4.4135939   -2.9436130 
H    -6.3090425   -3.8494861   -2.3994922 
H    -7.2839800   -2.8520251   -3.4863959 
H    -9.9885430   -3.3891231   -2.1777110 
H   -10.0060508   -2.0887424   -0.9909685 
H    -9.4430067   -1.7730504   -2.6319578 
H    -6.6585497   -0.5013134    3.3365838 
H    -8.2769752   -1.0498713    2.9019975 
H    -8.0759665    0.2936616    4.0208215 
H    -9.7809032    0.4675730    1.4385771 
H    -9.1615229    2.0183299    0.8718057 
H    -9.5360202    1.7840489    2.5806037 
H    -5.8167224    1.7893135    2.5811076 
H    -6.8628838    2.8362734    1.6131989 
H    -7.2725497    2.4862782    3.2854000 
H    -4.0201944   -0.0866090   -2.6348073 
H    -4.3019034    1.5332398   -2.0015457 
H     3.6138615    1.0519450    3.7736507 
N     5.8375663    0.4168316    0.6687393 
H    -1.7247702    1.3999085   -1.9725987 
H    -1.6339513   -0.3603032   -2.1170477 
H    -0.7540033   -1.6904807   -0.0744016 
H    -0.3791616    2.5638657   -0.3534727 
H     1.2564409    2.5610822    1.4128180 
H     0.8526935   -1.7022209    1.7710433 
H     2.6824987    2.2828126    2.9363569 
H    -3.1829969    1.0353854   -0.0609441 
H    -3.1625063   -0.5846362   -0.3240785 
H     3.2296475    2.2703537   -0.0385033 
H     5.5338288   -3.1789481   -1.6626931 
O     5.5672421   -1.1725004   -1.6987638 
C     5.6675471   -2.3931404   -2.4024411 
O     5.1659719    0.4853864    1.8463926 
C     3.9802845    1.6498142    0.4162993 
H     4.8904046   -2.4902167   -3.1648882 
C     5.1463833    4.7259762   -2.0935297 
H     6.0343651    5.0721306   -2.6280021 
H     4.9238523    5.4187265   -1.2892259 
O     5.3549405    3.4654198   -1.4891923 
H     4.2970537    4.7105534   -2.7797628 
H     6.0041224   -0.8392420   -4.3453410 
C     5.8985294    1.2921902   -4.3657692 
C     5.4776260    1.1524890   -1.6245646 
H     6.0610197    1.3451846   -5.4345631 
C     5.1307185    1.0898706   -0.1979977 
C     5.7225159    2.4663894   -3.6519582 
H     5.7553460    3.4150096   -4.1685086 
C     5.8717757    0.0525001   -3.7497237 
C     5.5181335    2.3925401   -2.2752927 
H     6.6464632   -2.5146103   -2.8732494 
S     1.6634730    5.5830241    0.0304075 
O     2.2573750    4.3562297   -0.4970814 
O     0.3760738    5.4203492    0.7081994 
O     1.7433011    6.7447358   -0.8559945 
C     2.7945486    6.0366350    1.4155501 
F     2.9903086    5.0076540    2.2371911 
F     3.9870111    6.4264493    0.9598176 
F     2.2882942    7.0432736    2.1299146 
