# Supplementary material for: The Interplay of Weakly Coordinating Anions and the Mechanical Bond: A Systematic Study of the Explicit Influence of Counterions on the Properties of (Pseudo)rotaxanes
Source: Molecules. 2023 Mar 30;28(7):3077. doi: 10.3390/molecules28073077 (PMC10096450; doi:10.3390/molecules28073077)
Supplement: Supplementary file 1 [file molecules-28-03077-s001.zip › optimised_most_stable_structures/s2bc7.pf.xyz]

140
Energy = -6449.045820546
O    -1.2058918   -4.1306190   -1.8502851 
C     0.1135283   -3.9894111   -2.3158003 
C     1.1077020   -4.2887150   -1.2206311 
O     1.1284053   -3.2760999   -0.2384641 
C     2.1312262   -3.5024121    0.7237855 
C     2.2242161   -2.3618926    1.7061904 
O     1.0508057   -2.2994248    2.4934868 
C     1.1617469   -1.5999495    3.7192130 
C     0.6702717   -0.1721366    3.6591320 
O    -0.7279204   -0.1994042    3.4613984 
C    -1.4173669    0.9603798    3.4708280 
C    -0.8596290    2.2082282    3.6812719 
C    -1.6609363    3.3455700    3.6765188 
C    -3.0171970    3.2361561    3.4517034 
C    -3.5856895    1.9864931    3.2182304 
C    -2.7979634    0.8508885    3.2270662 
O    -3.2488964   -0.4089005    2.9831950 
C    -4.6385698   -0.6931065    3.0254675 
C    -5.3258822   -0.5953646    1.6817399 
O    -4.8847995   -1.6408528    0.8512499 
C    -5.5998959   -1.7355180   -0.3593209 
C    -5.2484863   -3.0091114   -1.0910846 
O    -3.9331692   -2.9574127   -1.5831534 
C    -3.5679548   -4.1048758   -2.3103597 
C    -2.1692019   -3.9706106   -2.8643057 
C    -2.0687699   -3.4146552    1.2835714 
C    -1.9163107   -4.0076187    2.6726035 
C    -2.6126065   -5.3589878    2.7771642 
C    -2.4295440   -5.9985285    4.1457503 
N    -1.5311733   -2.0302189    1.2410910 
C    -1.6040316   -1.3513249   -0.0832695 
C    -1.0528797    0.0409846   -0.0144714 
C     0.3144337    0.2666589   -0.1468509 
C     0.8267405    1.5533852   -0.0691653 
C    -0.0278006    2.6302806    0.1297098 
C    -1.3937831    2.4168541    0.2395301 
C    -1.9012768    1.1282557    0.1676613 
H     0.2885149   -2.9808290   -2.7173466 
H     0.3117868   -4.6945747   -3.1351257 
H     2.0954857   -4.3780056   -1.6925877 
H     0.8804665   -5.2648727   -0.7706436 
H     3.1141077   -3.5986140    0.2425432 
H     1.9480996   -4.4393892    1.2675647 
H     2.4089554   -1.4143145    1.1869847 
H     3.0951375   -2.5558213    2.3421775 
H     2.1999667   -1.5934840    4.0656680 
H     0.5761619   -2.1494403    4.4596968 
H     1.1675502    0.3889368    2.8588586 
H     0.9209473    0.3098329    4.6106340 
H     0.9768238   -0.5692159   -0.3359818 
H    -2.6458331   -1.3535881   -0.3809467 
H    -1.0543645   -1.9681098   -0.7838631 
H     1.8916502    1.7167551   -0.1738976 
H     0.2029361    2.3151155    3.8492699 
H    -2.0648575    3.2507698    0.3939623 
H    -1.2092639    4.3132388    3.8490908 
H    -2.9700091    0.9688659    0.2447571 
H    -3.6482178    4.1146782    3.4461702 
H    -4.6475251    1.9251890    3.0223225 
H    -5.1455876   -0.0461520    3.7443272 
H    -4.7260087   -1.7159150    3.3956076 
H    -5.1524309    0.3845899    1.2157076 
H    -6.4070693   -0.6716347    1.8626435 
H    -5.4086242   -0.8649941   -1.0018724 
H    -6.6805819   -1.7577511   -0.1644175 
H    -5.9671148   -3.1259831   -1.9145248 
H    -5.3895363   -3.8702768   -0.4222747 
H    -4.2478232   -4.2513382   -3.1610974 
H    -3.6377572   -5.0086748   -1.6888811 
H    -2.0402098   -4.7415083   -3.6364608 
H    -2.0616771   -2.9984314   -3.3653208 
H    -3.1137536   -3.3577474    0.9921341 
H    -1.5387565   -3.9962250    0.5351214 
H    -2.3326151   -3.3252949    3.4196581 
H    -0.8562269   -4.1221899    2.9124188 
H    -2.2255431   -6.0302542    2.0050462 
H    -3.6790215   -5.2353243    2.5673470 
H    -1.3745160   -6.1787781    4.3582542 
H    -2.9485250   -6.9551186    4.2083740 
H    -2.8180081   -5.3571816    4.9380376 
H     0.3712900    3.6343488    0.1926999 
H    -2.0508897   -1.4641542    1.9217436 
H    -0.5558129   -2.0515421    1.5759007 
Al   -3.3211499    0.6318389    9.4210905 
O    -2.0099393    1.7814846    9.5021784 
O    -3.9118396    0.3965774   11.0505559 
O    -2.6950520   -0.8276445    8.6927106 
O    -4.6823775    1.1692706    8.4679552 
C    -0.9359351    2.3542846    8.9434637 
C    -5.7886069    1.9140118    8.3508203 
C    -2.9298312   -1.9593234    8.0163692 
C    -3.6430314    0.2599236   12.3548168 
C    -3.0202225    1.5724908   12.9348520 
C    -2.6556047   -0.9260652   12.5940639 
C    -4.9933499   -0.0369841   13.0844558 
C    -0.9741183    3.8799202    9.2843733 
C    -0.9235058    2.1780958    7.3884781 
C     0.3602340    1.7199513    9.5424771 
C    -3.6094542   -1.6573111    6.6403106 
C    -3.8477801   -2.9123991    8.8453602 
C    -1.5511325   -2.6536408    7.7682222 
C    -5.8035379    2.5358171    6.9156634 
C    -5.8268904    3.0634717    9.4097363 
C    -7.0481504    1.0073002    8.5383690 
F    -4.6205419    3.5988278    9.5502482 
F    -6.2012184    2.6113523   10.6046446 
F    -6.6691712    4.0450064    9.0772714 
F    -7.2576507    0.2383004    7.4708239 
F    -8.1637590    1.7166195    8.7377773 
F    -6.8915410    0.2014446    9.5795055 
F    -4.9404293    3.5460348    6.8260663 
F    -7.0072039    3.0085240    6.5733721 
F    -5.4571507    1.6337080    6.0109611 
F    -5.7372161    1.0643242   13.1820034 
F    -4.8149939   -0.5075607   14.3223911 
F    -5.7030520   -0.9334333   12.4137092 
F    -1.6710394   -0.8903737   11.7038585 
F    -3.2686015   -2.1007986   12.4590442 
F    -2.1048170   -0.9045618   13.8101688 
F    -1.7279750    1.6678248   12.6304237 
F    -3.1174234    1.6400529   14.2665590 
F    -3.6283339    2.6385793   12.4347268 
F    -0.8646576   -2.0252894    6.8154484 
F    -1.6779299   -3.9302992    7.3944520 
F    -0.8092787   -2.6313108    8.8674465 
F     0.5709006    2.1354259   10.7916177 
F     1.4541013    2.0239309    8.8371194 
F     0.2590716    0.3984919    9.5799365 
F    -4.9130095   -1.4249948    6.7850992 
F    -3.4910171   -2.6766205    5.7803964 
F    -3.0704090   -0.5888214    6.0807292 
F    -2.1440515    2.3319423    6.9025596 
F    -0.5031543    0.9618243    7.0444990 
F    -0.1214248    3.0602103    6.7866084 
F    -1.8747511    4.5135227    8.5334893 
F     0.2025877    4.4827361    9.0895190 
F    -1.3144125    4.0722109   10.5515657 
F    -4.8509739   -2.2295719    9.3848303 
F    -3.1766195   -3.4839559    9.8441820 
F    -4.3738291   -3.8948482    8.1098603 
