# Supplementary material for: The Interplay of Weakly Coordinating Anions and the Mechanical Bond: A Systematic Study of the Explicit Influence of Counterions on the Properties of (Pseudo)rotaxanes
Source: Molecules. 2023 Mar 30;28(7):3077. doi: 10.3390/molecules28073077 (PMC10096450; doi:10.3390/molecules28073077)
Supplement: Supplementary file 1 [file molecules-28-03077-s001.zip › optimised_most_stable_structures/a1sttfc8.tso.xyz]

181
Energy = -7416.068839506
C     1.2348984    4.4443435    4.7853010 
C     1.2610552    3.2234444    5.4866965 
C     0.3897429    2.2182209    5.1557856 
C     0.3305439    4.6378648    3.7743244 
C    -0.5790997    3.6197523    3.4176824 
C    -0.5449996    2.3898151    4.1118423 
C    -1.4277207    1.3543368    3.7203322 
C    -1.4971363    3.7901032    2.3529886 
C    -2.3333967    2.7774488    1.9855464 
C    -2.2901681    1.5242392    2.6739887 
O    -3.1320329    0.5845278    2.2016456 
O    -3.2277447    2.8343321    0.9714950 
C    -3.5824204    4.0964829    0.4219013 
C    -2.7250339    4.5260799   -0.7456893 
O    -2.9344981    3.6408836   -1.8225397 
C    -2.6023916    4.1705076   -3.0840851 
C    -1.1218278    4.3656557   -3.3296722 
O    -0.4783554    3.1178880   -3.2960181 
C    -3.1243277   -0.6846863    2.8271184 
C    -3.9552325   -1.6566064    2.0313532 
O    -3.2799836   -2.0011695    0.8383788 
C    -3.6776399   -3.2426229    0.2992819 
C    -2.8018409   -3.6007198   -0.8749320 
O    -2.9633167   -2.6547856   -1.9107158 
C     0.9067886    3.1991046   -3.4891473 
C     1.5431813    1.8820074   -3.1074381 
S     0.8685458    0.5277305   -4.1317360 
C    -3.0921744   -3.1900810   -3.1994909 
C    -1.7882899   -3.6312370   -3.8380254 
S    -0.7240843   -2.2735571   -4.4243686 
C     0.5120846   -2.0220563   -3.2179015 
C     1.2110072   -0.8738100   -3.1524731 
S     1.1514791   -3.3804948   -2.2906585 
S     2.6926856   -0.8897052   -2.2027070 
C     2.2843287   -2.3862244   -1.3929721 
C     2.7608665   -2.7119428   -0.1850641 
S     3.9061690   -1.7106231    0.6778402 
S     2.2291494   -4.1339711    0.6945140 
C     2.9102435   -3.6188895    2.2367137 
C     3.6694818   -2.5118926    2.2242422 
S     2.4925074   -4.5114050    3.6766153 
C     2.6336635   -6.2254738    3.1031019 
S     4.4103572   -1.8005197    3.6360298 
C     6.1669894   -1.9895079    3.2223249 
H     1.9388847    5.2276890    5.0353144 
H     1.9800865    3.0755572    6.2823564 
H     0.4190273    1.2739567    5.6863572 
H     0.3139446    5.5681941    3.2220558 
H    -1.3821631    0.4189255    4.2616934 
H    -1.4661105    4.7257852    1.8107064 
H    -4.6175455    3.9930014    0.0902518 
H    -3.5654299    4.8697867    1.1942316 
H    -1.6675436    4.5850794   -0.4704465 
H    -3.0431307    5.5442018   -1.0107261 
H    -3.0996685    5.1375371   -3.2413096 
H    -3.0036407    3.4752808   -3.8250723 
H    -0.6793339    5.0485822   -2.5920006 
H    -1.0120804    4.8452962   -4.3133507 
H    -2.1039880   -1.0737094    2.9069949 
H    -3.5375667   -0.6095335    3.8389816 
H    -4.9519494   -1.2513168    1.8148952 
H    -4.0907736   -2.5456139    2.6580186 
H    -4.7292098   -3.2139797   -0.0134912 
H    -3.5778548   -4.0328037    1.0536367 
H    -1.7511061   -3.6605809   -0.5664659 
H    -3.0945479   -4.6046617   -1.2037209 
H     1.3492817    3.9669345   -2.8424066 
H     1.1469150    3.4633583   -4.5292356 
H     1.3461208    1.6621692   -2.0595146 
H     2.6212486    1.9474692   -3.2612453 
H    -3.7680645   -4.0560676   -3.1936725 
H    -3.5612217   -2.4253634   -3.8222800 
H    -1.2252404   -4.3141667   -3.1999062 
H    -2.0232749   -4.1866558   -4.7468131 
H     2.4806086   -6.8440072    3.9854507 
H     3.6235717   -6.4247941    2.7002104 
H     1.8681488   -6.4784253    2.3722055 
H     6.7241675   -1.5820796    4.0640718 
H     6.4274998   -1.4277633    2.3282052 
H     6.4249847   -3.0382008    3.0974717 
C    -7.2448232   -1.6285682   -0.7893769 
C    -7.7138378   -0.8268494    0.2479063 
C    -7.1076131    0.3752162    0.6084453 
C    -5.9923933    0.7776964   -0.1162580 
C    -5.4900270   -0.0042695   -1.1495865 
C    -6.1163759   -1.1973249   -1.4809467 
C    -7.9610820   -2.9343967   -1.1192458 
C    -7.9901861   -3.8298666    0.1264932 
C    -7.2711105   -3.7057660   -2.2445183 
C    -9.3980306   -2.6231936   -1.5578645 
C    -7.6607730    1.1844467    1.7766865 
C    -7.6066513    0.3289089    3.0494932 
C    -9.1144456    1.5773390    1.4847658 
C    -6.8556214    2.4595474    2.0273826 
C    -4.2298719    0.4087360   -1.8531845 
N    -3.0801061    0.3168528   -0.9121200 
C    -1.7252529    0.3822538   -1.5395979 
C    -0.6912313    0.4251061   -0.4604446 
C    -0.2691481   -0.7315534    0.1908173 
C    -0.1753889    1.6428439   -0.0420305 
C     0.7480907    1.7200401    0.9860818 
C     1.1644147    0.5601314    1.6238536 
C     0.6395388   -0.6677429    1.2276891 
O     2.0686192    0.5307548    2.6302335 
C     2.9950346    1.5957452    2.7297399 
C     3.9273731    1.6085926    1.5632483 
C     5.7123323    0.5256276   -2.4773679 
H    -8.5864860   -1.1533090    0.8017508 
H    -5.4936665    1.7045570    0.1305467 
H    -5.7073549   -1.7893374   -2.2878148 
H    -8.4929621   -4.7729025   -0.0966280 
H    -6.9802189   -4.0637401    0.4689460 
H    -8.5219659   -3.3645793    0.9570093 
H    -7.8131054   -4.6319933   -2.4404809 
H    -6.2458629   -3.9805068   -1.9858246 
H    -7.2455548   -3.1405636   -3.1778556 
H    -9.9317737   -3.5459193   -1.7946694 
H    -9.9605139   -2.1097376   -0.7768772 
H    -9.4093887   -1.9914988   -2.4478301 
H    -6.5796300    0.0449141    3.2876924 
H    -8.1925903   -0.5862438    2.9565583 
H    -8.0028543    0.8878201    3.8996718 
H    -9.7553998    0.7057237    1.3458116 
H    -9.1828082    2.1890823    0.5834764 
H    -9.5247117    2.1563629    2.3146293 
H    -5.8097023    2.2449127    2.2544140 
H    -6.8864245    3.1383532    1.1724401 
H    -7.2742111    2.9958140    2.8803463 
H    -4.0172833   -0.2356207   -2.7029963 
H    -4.2680571    1.4379806   -2.2066035 
H     3.5482721    1.4186503    3.6507076 
N     5.8210937    1.0812005    0.5526647 
H    -1.6890417    1.2741159   -2.1596012 
H    -1.6275997   -0.4939939   -2.1759597 
H    -0.6366527   -1.6985042   -0.1252015 
H    -0.4702112    2.5568317   -0.5400582 
H     1.1155367    2.6991164    1.2575089 
H     0.9596961   -1.5713187    1.7300581 
H     2.4965177    2.5635942    2.8331762 
H    -3.1531978    1.0777237   -0.2298876 
H    -3.1530631   -0.5568594   -0.3646134 
H     2.9328332    2.4169406   -0.2116748 
H     6.0755544   -2.5936662   -1.6762975 
O     5.8083434   -0.6064469   -1.7682336 
C     6.0930628   -1.8175190   -2.4377264 
O     5.1509251    1.0881300    1.7335757 
C     3.7826496    1.9664552    0.2680112 
H     5.3418529   -2.0505686   -3.1965828 
C     4.3802081    5.1193811   -2.3383949 
H     5.2223286    5.6314578   -2.8098093 
H     3.9500664    5.7602411   -1.5741626 
O     4.7852976    3.9269350   -1.6937539 
H     3.6128502    4.9316898   -3.0934116 
H     6.2068470   -0.2761147   -4.4251715 
C     5.7587872    1.8093902   -4.5001642 
C     5.3373639    1.6708824   -1.7614323 
H     5.9257894    1.8629024   -5.5681600 
C     5.0085534    1.5891400   -0.3331351 
C     5.3819265    2.9562390   -3.8196569 
H     5.2656005    3.8839957   -4.3614869 
C     5.9243177    0.5961714   -3.8534272 
C     5.1674346    2.8821197   -2.4449114 
H     7.0808514   -1.8042894   -2.9055162 
H     1.4425412    8.0371515    2.1823553 
C     3.3495288    5.3423354    1.4371161 
C     3.1861625    7.4196895    3.2559368 
H     5.0823915    4.7242447    2.5236290 
H     3.1128776    8.2378665    3.9630604 
S     1.1074149    6.1278744    0.0281434 
O     1.5767801    7.0461953   -1.0257839 
O    -0.1657809    6.5692360    0.6342333 
C     5.2009965    6.5818508    4.5126946 
C     4.2183673    6.4906362    3.3830653 
C     2.2445383    7.3126256    2.2444811 
H     3.4244879    4.5266601    0.7321507 
O     1.1180131    4.7132223   -0.3811576 
H     6.1568412    6.1282663    4.2522637 
H     5.3847098    7.6155850    4.8046135 
H     4.8254293    6.0595700    5.3956282 
C     4.2872612    5.4579459    2.4527791 
C     2.3200390    6.2644477    1.3360712 
