# Supplementary material for: The Interplay of Weakly Coordinating Anions and the Mechanical Bond: A Systematic Study of the Explicit Influence of Counterions on the Properties of (Pseudo)rotaxanes
Source: Molecules. 2023 Mar 30;28(7):3077. doi: 10.3390/molecules28073077 (PMC10096450; doi:10.3390/molecules28073077)
Supplement: Supplementary file 1 [file molecules-28-03077-s001.zip › optimised_most_stable_structures/a2bc7.cl.xyz]

84
Energy = -2170.063223918
O    -1.1446750   -4.1691058   -1.5778504 
C     0.2278036   -4.1523663   -1.8850050 
C     1.0596142   -4.4897552   -0.6701386 
O     1.0711051   -3.4389582    0.2708074 
C     1.9242051   -3.7129602    1.3581898 
C     1.9938195   -2.5433764    2.3113897 
O     0.7279028   -2.3372371    2.8986663 
C     0.6896927   -1.5460121    4.0722554 
C     0.5571296   -0.0590740    3.8211849 
O    -0.7041135    0.1602159    3.2304707 
C    -1.2631162    1.3782849    3.2407577 
C    -0.6103747    2.5482222    3.5938910 
C    -1.2805613    3.7683590    3.5518206 
C    -2.6006299    3.8218590    3.1480182 
C    -3.2614463    2.6515666    2.7797307 
C    -2.6078317    1.4333342    2.8279000 
O    -3.1601653    0.2608407    2.4411559 
C    -4.5465422    0.0096695    2.6187897 
C    -5.2761921   -0.0664510    1.2973755 
O    -4.8487482   -1.1988153    0.5811137 
C    -5.4814245   -1.3552915   -0.6659533 
C    -5.1342009   -2.6912978   -1.2825362 
O    -3.7848917   -2.7352529   -1.6747701 
C    -3.4314953   -3.9451464   -2.3000590 
C    -1.9721259   -3.9510294   -2.6962656 
C    -2.3143213   -3.1760509    1.3590584 
C    -2.3146923   -3.7410523    2.7659460 
C    -3.3114271   -4.8828264    2.9206236 
C    -3.3529333   -5.3806437    4.3593687 
N    -1.5902641   -1.8771354    1.3163108 
C    -1.4840038   -1.2567574   -0.0324306 
C    -0.7389369    0.0458060   -0.0105164 
C     0.6528554    0.0672441    0.0306821 
C     1.3399696    1.2711162    0.0642226 
C     0.6412243    2.4719941    0.0399558 
C    -0.7431363    2.4606459   -0.0346276 
C    -1.4267642    1.2534424   -0.0606532 
H     0.5337897   -3.1771623   -2.2905929 
H     0.4596629   -4.9017110   -2.6547768 
H     2.0800586   -4.6936760   -1.0217872 
H     0.6886013   -5.4179860   -0.2143704 
H     2.9458190   -3.9158259    1.0087242 
H     1.5874831   -4.6065168    1.9015996 
H     2.3533355   -1.6440571    1.7970933 
H     2.7355256   -2.7924308    3.0798407 
H     1.5852332   -1.7217769    4.6789570 
H    -0.1858008   -1.8694884    4.6427027 
H     1.3584015    0.3289751    3.1807059 
H     0.6329994    0.4456373    4.7910663 
H     1.2006836   -0.8664992    0.0147064 
H    -2.4968786   -1.1215274   -0.3927934 
H    -0.9966172   -1.9828702   -0.6722917 
H     2.4219988    1.2730437    0.0995586 
H     0.4285693    2.5267214    3.8954740 
H    -1.2951782    3.3908912   -0.0568755 
H    -0.7555202    4.6724408    3.8310987 
H    -2.5080628    1.2523817   -0.1217464 
H    -3.1260644    4.7667337    3.1052976 
H    -4.2883055    2.7080889    2.4404599 
H    -5.0109439    0.7813771    3.2368255 
H    -4.6214879   -0.9296464    3.1709418 
H    -5.1154700    0.8537485    0.7172469 
H    -6.3533521   -0.1242000    1.5092815 
H    -5.2103075   -0.5407440   -1.3521299 
H    -6.5737968   -1.3254118   -0.5514115 
H    -5.7954537   -2.8346825   -2.1490167 
H    -5.3659780   -3.4969473   -0.5709697 
H    -4.0238766   -4.0889345   -3.2144899 
H    -3.6406689   -4.8057596   -1.6491387 
H    -1.8297566   -4.7519422   -3.4347526 
H    -1.7211797   -3.0070014   -3.1998892 
H    -3.3265386   -2.9790352    1.0194909 
H    -1.8381672   -3.8404392    0.6442884 
H    -2.5786717   -2.9646617    3.4926470 
H    -1.3121282   -4.0879422    3.0295194 
H    -3.0679135   -5.7063077    2.2419099 
H    -4.3064523   -4.5315077    2.6290287 
H    -2.3976334   -5.8222447    4.6500539 
H    -4.1247851   -6.1372444    4.5055330 
H    -3.5485285   -4.5483761    5.0390504 
H     1.1765231    3.4122408    0.0709125 
H    -2.0685793   -1.2127503    1.9369163 
H    -0.6569305   -2.0152245    1.7310423 
Cl   -2.9438553   -1.4920144    5.4867101 
