# Supplementary material for: The Interplay of Weakly Coordinating Anions and the Mechanical Bond: A Systematic Study of the Explicit Influence of Counterions on the Properties of (Pseudo)rotaxanes
Source: Molecules. 2023 Mar 30;28(7):3077. doi: 10.3390/molecules28073077 (PMC10096450; doi:10.3390/molecules28073077)
Supplement: Supplementary file 1 [file molecules-28-03077-s001.zip › optimised_most_stable_structures/a1.pf.xyz]

118
Energy = -5839.349205252
C     5.6913779    0.5490924   -0.9766669 
C     5.7328432    0.8710162    0.3770403 
C     5.4613394   -0.0543462    1.3835070 
C     5.1264657   -1.3475548    0.9983305 
C     5.0605661   -1.6972775   -0.3451540 
C     5.3376931   -0.7527222   -1.3224717 
C     6.0748258    1.5454859   -2.0664502 
C     6.3246627    2.9476618   -1.5105193 
C     4.9566861    1.6444500   -3.1091363 
C     7.3620589    1.0549470   -2.7438670 
C     5.5603810    0.2919885    2.8658975 
C     4.2118195    0.0190697    3.5400022 
C     5.9237626    1.7581108    3.0997759 
C     6.6439418   -0.5804274    3.5140027 
C     4.7570613   -3.1114211   -0.7322841 
N     3.3164762   -3.4716261   -0.5132505 
C     3.0395543   -4.9234910   -0.8013543 
C     1.6327075   -5.3035982   -0.4792853 
C     0.6709142   -5.3897189   -1.4755016 
C     1.2639186   -5.6041176    0.8321640 
C    -0.0305498   -5.9675564    1.1367079 
C    -0.9920998   -6.0394860    0.1274661 
C    -0.6364964   -5.7504898   -1.1856916 
O    -2.2232638   -6.4215740    0.5217577 
C    -3.2729877   -6.4659687   -0.4241095 
C    -3.7105619   -5.1360651   -0.8376885 
C    -4.0689401   -4.0376065   -1.1629288 
H     6.0049714    1.8759527    0.6611446 
H     4.9454482   -2.1078001    1.7514979 
H     5.3056586   -1.0524172   -2.3635862 
H     7.1618927    2.9742287   -0.8108670 
H     6.5679166    3.6269622   -2.3289129 
H     5.4442977    3.3479290   -1.0035854 
H     5.2419147    2.3426450   -3.8985541 
H     4.0361621    2.0078894   -2.6559544 
H     4.7431351    0.6869441   -3.5851264 
H     7.6683182    1.7516373   -3.5271270 
H     8.1806297    0.9767353   -2.0260656 
H     7.2296082    0.0760287   -3.2072689 
H     4.2612613    0.2705544    4.6013795 
H     3.9231637   -1.0297596    3.4674263 
H     3.4211392    0.6158503    3.0866376 
H     5.9713761    1.9550936    4.1718203 
H     5.1814880    2.4363849    2.6765367 
H     6.8982512    2.0146965    2.6801613 
H     6.7308678   -0.3475773    4.5773354 
H     6.4191816   -1.6446142    3.4299095 
H     7.6179038   -0.4072469    3.0527382 
H     4.9648178   -3.3000844   -1.7834196 
H     5.3314662   -3.8215989   -0.1392546 
H     3.0531412   -3.2609966    0.4511733 
H     2.7161611   -2.8797047   -1.0909977 
H     3.7584611   -5.4826201   -0.2044017 
H     3.2774863   -5.0760664   -1.8521098 
H     0.9396506   -5.1910148   -2.5053465 
H     2.0016798   -5.5743373    1.6258697 
H    -0.3063626   -6.2044896    2.1559942 
H    -1.3506331   -5.7949670   -1.9955432 
H    -3.0021345   -7.0664300   -1.2984965 
H    -4.0933470   -6.9848060    0.0722557 
H    -4.3950677   -3.0646994   -1.4488553 
Al   -1.0816265    0.8773908   -0.0224236 
O    -0.3073250    2.4273003    0.1867958 
O    -0.8239366   -0.0338316    1.4486381 
O    -0.3967311   -0.0577203   -1.3365621 
O    -2.7587237    1.1583083   -0.4091224 
C     0.5734584    3.2199742    0.8091316 
C    -3.9656411    1.7071000   -0.2414463 
C    -0.1904729   -0.1995807   -2.6527072 
C    -0.8544635   -1.2241069    2.0639702 
C    -1.7514214   -1.1055813    3.3396248 
C     0.5970618   -1.6093624    2.4945781 
C    -1.4271813   -2.3419595    1.1350430 
C     0.2954970    4.6844686    0.3382363 
C     2.0364959    2.8205390    0.4269014 
C     0.4113447    3.1378025    2.3631223 
C    -0.4405943   -1.6921701   -3.0373855 
C     1.2940436    0.1716400   -2.9736896 
C    -1.1392719    0.7120352   -3.4925774 
C    -5.0364754    0.5737782   -0.3730376 
C    -4.2085541    2.7846072   -1.3482057 
C    -4.0997123    2.3847582    1.1610010 
F    -4.4263377    2.2188039   -2.5343371 
F    -3.1501147    3.5730647   -1.4732999 
F    -5.2627531    3.5613918   -1.0812014 
F    -3.5379701    1.6282281    2.0944908 
F    -5.3703828    2.5895417    1.5153347 
F    -3.4855174    3.5659279    1.1875172 
F    -4.7500099   -0.2234698   -1.3953647 
F    -6.2702586    1.0464082   -0.5657971 
F    -5.0656384   -0.1832432    0.7223780 
F    -0.5077155   -2.7659151    0.2733671 
F    -2.4455870   -1.8592163    0.4327774 
F    -1.8644434   -3.4009413    1.8150218 
F     0.9946250   -0.8882850    3.5399329 
F     1.4572255   -1.3782139    1.5045960 
F     0.7152014   -2.8960217    2.8317677 
F    -1.5425776   -2.0997439    4.2078606 
F    -3.0441465   -1.1255522    3.0181287 
F    -1.5184738    0.0347883    3.9742782 
F    -2.3762144    0.2252031   -3.5180751 
F    -0.7369314    0.8465210   -4.7584919 
F    -1.1955071    1.9270531   -2.9591995 
F    -0.8712032    3.0963049    2.6965043 
F     0.9570758    4.1844777    2.9897565 
F     0.9860589    2.0422248    2.8534964 
F    -0.5162737   -1.8787712   -4.3569072 
F    -1.5629813   -2.1410463   -2.5022810 
F     0.5552845   -2.4649697   -2.5894403 
F     2.3409011    3.2296307   -0.8048339 
F     2.1772960    1.5039531    0.4568283 
F     2.9452747    3.3508113    1.2508450 
F     0.1040269    4.7268521   -0.9731625 
F     1.2985872    5.5180998    0.6273341 
F    -0.8041586    5.1697205    0.9137132 
F     2.1092895   -0.3283088   -2.0509195 
F     1.4546085    1.4930703   -2.9744983 
F     1.7050725   -0.2819341   -4.1595387 
