# Supplementary material for: The Interplay of Weakly Coordinating Anions and the Mechanical Bond: A Systematic Study of the Explicit Influence of Counterions on the Properties of (Pseudo)rotaxanes
Source: Molecules. 2023 Mar 30;28(7):3077. doi: 10.3390/molecules28073077 (PMC10096450; doi:10.3390/molecules28073077)
Supplement: Supplementary file 1 [file molecules-28-03077-s001.zip › optimised_most_stable_structures/a1ttfc8.ntf2.xyz]

156
Energy = -7719.546771208
C    -6.7972163   -5.0985547    0.3265366 
C    -6.8995558   -4.5342100    1.6131622 
C    -5.8164105   -3.9186213    2.1845211 
C    -5.6115868   -5.0432924   -0.3584931 
C    -4.4790713   -4.4226287    0.2114917 
C    -4.5855812   -3.8435238    1.4948962 
C    -3.4581036   -3.1920688    2.0481721 
C    -3.2375610   -4.3667410   -0.4654810 
C    -2.1528123   -3.7462052    0.0871543 
C    -2.2759526   -3.1143803    1.3650793 
O    -1.1833021   -2.4630403    1.8119671 
O    -0.9308886   -3.6933483   -0.4924876 
C    -0.7197458   -4.5333000   -1.6210129 
C     0.7337081   -4.5514591   -2.0132587 
O     1.0920718   -3.3778485   -2.7016789 
C     2.3888794   -3.4759747   -3.2522010 
C     2.5923142   -2.4780473   -4.3631703 
O     2.5856592   -1.1681228   -3.8582102 
C    -1.3302159   -1.6809847    2.9860529 
C    -0.1374104   -0.7765516    3.1444635 
O    -0.0674562    0.0910133    2.0324006 
C     0.4143844    1.3951294    2.2939600 
C     1.8480872    1.4565680    2.7637904 
O     2.6681870    0.8672259    1.7910055 
C     2.8853286   -0.1891341   -4.8117836 
C     2.6535729    1.1762805   -4.2048059 
S     3.8388139    1.4874550   -2.8482612 
C     4.0309529    0.8238883    2.1124676 
C     4.7689485    2.1125206    1.8027873 
S     4.9959036    2.4803447    0.0336507 
C     3.4136297    2.9070694   -0.5531262 
C     2.9595850    2.5452956   -1.7671775 
S     2.4595171    4.1150076    0.3212020 
S     1.4593579    3.3035270   -2.2996459 
C     1.0545455    3.8721285   -0.6938651 
C    -0.2139103    4.0525648   -0.2975833 
S    -1.5827882    3.6421639   -1.3254591 
S    -0.6650860    4.6595006    1.2765002 
C    -2.2896532    3.9698533    1.2111064 
C    -2.7102292    3.5191962    0.0158863 
S    -3.2594205    3.9727481    2.6591524 
C    -4.1939413    5.5178512    2.4519817 
S    -4.3120474    2.8852251   -0.2393390 
C    -4.2784424    2.3825957   -1.9758107 
H    -7.6600002   -5.5752889   -0.1202921 
H    -7.8390844   -4.5842544    2.1481308 
H    -5.8959641   -3.4770966    3.1709781 
H    -5.5319443   -5.4774079   -1.3479922 
H    -3.5659099   -2.7491870    3.0290495 
H    -3.1785822   -4.8238435   -1.4436199 
H    -1.0160032   -5.5573252   -1.3731307 
H    -1.3294679   -4.2019957   -2.4680214 
H     0.8678714   -5.4277930   -2.6618687 
H     1.3673217   -4.7091691   -1.1307819 
H     2.5414257   -4.4710374   -3.6911491 
H     3.1543034   -3.3451669   -2.4758992 
H     1.8169233   -2.6059223   -5.1307890 
H     3.5560675   -2.7087439   -4.8370924 
H    -2.2349648   -1.0669731    2.9233759 
H    -1.4186312   -2.3203681    3.8705700 
H     0.7927034   -1.3448111    3.2499257 
H    -0.2843933   -0.2158598    4.0741334 
H    -0.2190542    1.8916414    3.0380318 
H     0.3107097    1.9447086    1.3574182 
H     2.0840156    2.5161041    2.9292649 
H     1.9696420    0.9505848    3.7322969 
H     2.2253346   -0.2686089   -5.6867705 
H     3.9150413   -0.2925723   -5.1804738 
H     1.6298961    1.2294545   -3.8366418 
H     2.7875337    1.9379463   -4.9712702 
H     4.1764886    0.5979107    3.1780205 
H     4.4674991    0.0017718    1.5432328 
H     4.3291297    2.9768586    2.3032030 
H     5.7939772    2.0334216    2.1706222 
H    -3.5251348    6.3745475    2.4266335 
H    -4.8505684    5.6049212    3.3160137 
H    -4.7976790    5.4840937    1.5482051 
H    -5.2204372    1.8635479   -2.1390128 
H    -3.4698566    1.6863583   -2.1837973 
H    -4.2253656    3.2345550   -2.6485132 
C     3.2812098   -3.6802762    1.3591226 
C     4.6180659   -3.5876152    0.9869530 
C     5.0749197   -2.6210389    0.0911142 
C     4.1461339   -1.7361819   -0.4362987 
C     2.8029781   -1.7976150   -0.0836857 
C     2.3783561   -2.7653128    0.8124726 
C     2.7786141   -4.7454495    2.3318295 
C     2.1193098   -4.0688679    3.5402368 
C     3.9036326   -5.6441301    2.8458351 
C     1.7419691   -5.6319669    1.6291689 
C     6.5367709   -2.5021506   -0.3276854 
C     6.6395895   -2.6471626   -1.8521894 
C     7.4188229   -3.5721459    0.3150590 
C     7.0678353   -1.1244173    0.0914682 
C     1.9139804   -0.7894599   -0.7498820 
N     0.4677484   -0.9842865   -0.5238686 
C    -0.3596791   -0.0962698   -1.3977178 
C    -1.7839881   -0.5446501   -1.4419007 
C    -2.6633649   -0.2823963   -0.4030395 
C    -2.2559305   -1.2453981   -2.5510746 
C    -3.5645637   -1.6733045   -2.6137237 
C    -4.4410432   -1.3987193   -1.5641952 
C    -3.9851747   -0.7027772   -0.4520332 
O    -5.7032102   -1.8510711   -1.7254961 
C    -6.6452607   -1.6308532   -0.7019206 
C    -7.0860491   -0.2383165   -0.6272276 
C    -7.4663129    0.8992789   -0.5580777 
H     5.3262482   -4.2886636    1.4021118 
H     4.4545361   -0.9709068   -1.1401967 
H     1.3348687   -2.8317291    1.0947993 
H     2.8070369   -3.3822990    4.0367460 
H     1.2310642   -3.5069168    3.2513728 
H     1.8033727   -4.8174604    4.2696028 
H     4.6648866   -5.0808415    3.3887662 
H     4.3956918   -6.1903345    2.0390701 
H     3.4934279   -6.3840188    3.5348840 
H     0.8818439   -5.0577364    1.2818392 
H     2.1779173   -6.1396655    0.7665418 
H     1.3699827   -6.3970760    2.3139730 
H     6.2649270   -3.6186315   -2.1802138 
H     7.6799486   -2.5629304   -2.1731995 
H     6.0712444   -1.8782611   -2.3772471 
H     7.1080418   -4.5813100    0.0380044 
H     7.4196014   -3.5042478    1.4045276 
H     8.4501859   -3.4461704   -0.0183776 
H     7.0176512   -0.9981642    1.1750047 
H     8.1113540   -1.0098184   -0.2097782 
H     6.5014570   -0.3099156   -0.3634509 
H     2.1548684    0.2163981   -0.4106933 
H     2.0752747   -0.8272377   -1.8225413 
H    -6.2666831   -1.9592972    0.2716523 
H    -7.8095618    1.9070213   -0.4974948 
H     0.0815885   -0.1216057   -2.3902618 
H    -0.2546490    0.9198109   -1.0173551 
H    -2.3285532    0.2730879    0.4647779 
H    -1.5884698   -1.4555701   -3.3781240 
H    -3.9236969   -2.2174798   -3.4766866 
H    -4.6339909   -0.4535200    0.3749435 
H    -7.4974713   -2.2687842   -0.9375262 
H     0.1964563   -1.9560904   -0.6969319 
H     0.2405266   -0.7689740    0.4610676 
C    -5.1127951    0.2511098   -5.6900458 
S    -4.2898892    1.8766180   -5.9739217 
O    -3.8835698    1.8455343   -7.3717620 
F    -6.1161196    0.1209787   -6.5530554 
O    -5.2925599    2.8416835   -5.5636577 
F    -5.5994015    0.1836362   -4.4608957 
F    -4.2628960   -0.7474540   -5.8754436 
C    -0.9514802    2.8703675   -6.3061203 
S    -1.6148810    1.4532154   -5.2801542 
O    -1.4765125    0.2897423   -6.1378263 
F    -0.9876061    2.5788467   -7.5966186 
O    -0.8425701    1.5171166   -4.0557998 
F     0.3109357    3.0990727   -5.9647944 
F    -1.6504890    3.9775265   -6.0990046 
N    -3.1028829    1.8861529   -4.9292466 
