# Supplementary material for: The Interplay of Weakly Coordinating Anions and the Mechanical Bond: A Systematic Study of the Explicit Influence of Counterions on the Properties of (Pseudo)rotaxanes
Source: Molecules. 2023 Mar 30;28(7):3077. doi: 10.3390/molecules28073077 (PMC10096450; doi:10.3390/molecules28073077)
Supplement: Supplementary file 1 [file molecules-28-03077-s001.zip › optimised_most_stable_structures/a1.bf4.xyz]

66
Energy = -1524.333815741
C     1.7337331    0.9466721   -1.5814970 
C     1.3171733    1.8482605   -0.5989319 
C     0.0024886    1.9260575   -0.1589743 
C    -0.9280485    1.0672201   -0.7426083 
C    -0.5433041    0.1483200   -1.7042854 
C     0.7829708    0.0918920   -2.1191569 
C     3.1866158    0.9567747   -2.0463418 
C     3.4710527    2.2957705   -2.7411238 
C     3.4849933   -0.1720225   -3.0331935 
C     4.1266356    0.7992958   -0.8454509 
C    -0.4417175    2.8780798    0.9465090 
C    -0.8278872    2.0397841    2.1731787 
C    -1.6531707    3.6992124    0.4863462 
C     0.6615236    3.8548898    1.3518999 
C    -1.5632334   -0.7547092   -2.3327626 
N    -2.1385306   -1.7665796   -1.3929632 
C    -1.2890766   -2.9468395   -1.0574348 
C    -0.0278469   -2.6126160   -0.3222778 
C    -0.0443467   -1.9433329    0.8944092 
C     1.1979512   -3.0276822   -0.8312724 
C     2.3727615   -2.7948252   -0.1418173 
C     2.3426561   -2.1229757    1.0775662 
C     1.1257588   -1.6814980    1.5891162 
O     3.5375983   -1.9610686    1.6886837 
C     3.5826188   -1.4171556    2.9904968 
C     3.4085374    0.0325088    3.0131713 
C     3.2902799    1.2266879    3.0537774 
H     2.0538398    2.5129398   -0.1687250 
H    -1.9673257    1.1196475   -0.4419281 
H     1.0576029   -0.6344943   -2.8721171 
H     4.5064115    2.3335924   -3.0870191 
H     2.8228504    2.4355870   -3.6082503 
H     3.3169205    3.1419409   -2.0696238 
H     2.8979748   -0.0868505   -3.9495153 
H     3.2917377   -1.1533412   -2.5954947 
H     4.5374237   -0.1407250   -3.3198883 
H     3.9466263   -0.1397342   -0.3231606 
H     5.1664234    0.8083104   -1.1797889 
H     4.0108524    1.6024687   -0.1174722 
H     0.0187845    1.4413142    2.5161784 
H    -1.6516198    1.3600682    1.9514584 
H    -1.1414448    2.6864577    2.9959606 
H    -2.5198894    3.0745972    0.2723111 
H    -1.4210191    4.2776043   -0.4097894 
H    -1.9488133    4.4008480    1.2691108 
H     0.2920814    4.5240054    2.1303808 
H     1.5364872    3.3436501    1.7554836 
H     0.9897256    4.4734990    0.5143027 
H    -2.4153426   -0.1830818   -2.6978479 
H    -1.1508587   -1.3076333   -3.1750853 
H    -2.4706002   -1.3128469   -0.5300092 
H    -2.9881531   -2.1293695   -1.8253090 
H    -1.0720731   -3.4513063   -1.9970639 
H    -1.9299700   -3.6060178   -0.4719349 
H    -0.9776804   -1.6014361    1.3249927 
H     1.2400110   -3.5495663   -1.7796900 
H     3.3188677   -3.1344224   -0.5440197 
H     1.0619733   -1.1341235    2.5190901 
H     2.8502368   -1.8946903    3.6498909 
H     4.5696204   -1.6667003    3.3817201 
H     3.1945446    2.2870889    3.0956885 
B    -4.5684407   -0.0270253    0.5077031 
F    -3.4221969   -0.7700590    0.9159011 
F    -4.6263874   -0.0565299   -0.8890678 
F    -5.7011509   -0.6176383    1.0505389 
F    -4.4371092    1.2825581    0.9528930 
