# Supplementary material for: The Interplay of Weakly Coordinating Anions and the Mechanical Bond: A Systematic Study of the Explicit Influence of Counterions on the Properties of (Pseudo)rotaxanes
Source: Molecules. 2023 Mar 30;28(7):3077. doi: 10.3390/molecules28073077 (PMC10096450; doi:10.3390/molecules28073077)
Supplement: Supplementary file 1 [file molecules-28-03077-s001.zip › optimised_most_stable_structures/a1s.bf4.xyz]

88
Energy = -2151.813104894
C    -1.9522973   -0.2377619   -0.4308844 
C    -1.6548188    0.1560722   -1.7287291 
C    -1.8468452    1.4632870   -2.1844147 
C    -2.3380718    2.3970800   -1.2844807 
C    -2.6415460    2.0355167    0.0238396 
C    -2.4612053    0.7269768    0.4379826 
C    -1.7283651   -1.6580866    0.0767729 
C    -1.2705431   -2.6089524   -1.0289452 
C    -3.0295634   -2.2102667    0.6741004 
C    -0.6458543   -1.6174718    1.1624544 
C    -1.5402207    1.8075931   -3.6384425 
C    -0.0933793    1.4256872   -3.9708688 
C    -1.7181315    3.2976971   -3.9300454 
C    -2.4954603    1.0206402   -4.5462832 
C    -3.2146355    3.0479081    0.9698607 
N    -2.2965620    3.4174938    2.0919526 
C    -1.1772190    4.3538079    1.7793378 
C    -0.1205020    3.7876446    0.8819425 
C     0.1677699    4.4088475   -0.3287650 
C     0.6458412    2.6931375    1.2598325 
C     1.6742374    2.2202096    0.4586080 
C     1.9584570    2.8609080   -0.7439001 
C     1.1948787    3.9583312   -1.1348044 
O     2.9519093    2.5099383   -1.5911091 
C     3.8827796    1.5213493   -1.2180854 
C     3.3210972    0.1403797   -1.2560069 
H     4.3064386    1.7055933   -0.2259395 
H    -1.2594271   -0.5765525   -2.4190118 
H    -2.4948601    3.4241186   -1.5858785 
H    -2.7254088    0.4482876    1.4508756 
H    -2.0107968   -2.6919374   -1.8281287 
H    -0.3212980   -2.3029616   -1.4695321 
H    -1.1220189   -3.6071762   -0.6133301 
H    -3.8326352   -2.2197102   -0.0654561 
H    -3.3678791   -1.6318870    1.5341160 
H    -2.8786122   -3.2367945    1.0152910 
H    -0.4561200   -2.6241624    1.5424798 
H     0.2914842   -1.2270987    0.7658082 
H    -0.9400539   -0.9923597    2.0063392 
H     0.1339126    1.6850866   -5.0073587 
H     0.0896382    0.3580711   -3.8519385 
H     0.6107614    1.9506510   -3.3254044 
H    -1.4717838    3.4995940   -4.9737577 
H    -1.0606180    3.9128485   -3.3125983 
H    -2.7450280    3.6314755   -3.7697282 
H    -2.3856900   -0.0568601   -4.4142364 
H    -3.5363606    1.2775026   -4.3405562 
H    -2.2961355    1.2458655   -5.5963605 
H    -3.4799087    3.9743475    0.4631947 
H    -4.1142181    2.6644781    1.4495515 
H    -2.8661970    3.8690453    2.8074939 
H    -1.9369769    2.5702048    2.5554822 
H    -0.7618691    4.6381649    2.7459155 
H    -1.6284285    5.2432306    1.3433320 
H    -0.4124816    5.2666274   -0.6468810 
H     0.4531943    2.1827432    2.1960525 
H     2.2342639    1.3584688    0.7937732 
H     1.4144639    4.4573109   -2.0702082 
H     4.6995042    1.6090427   -1.9368857 
C     3.5464077   -0.9554234   -0.5010783 
N     2.0601633   -1.4477097   -2.1059861 
O     2.4447382   -0.1511002   -2.2152757 
C     2.7132952   -1.9493893   -1.0913532 
C     2.5289641   -3.3485834   -0.6846255 
H     1.9373226   -6.9991903    0.4430187 
C     2.2256321   -4.9869866    1.0880668 
C     2.2037917   -5.6953150   -1.2227795 
C     2.4447795   -3.6732809    0.6791304 
H     2.1491145   -5.2468142    2.1340142 
H     2.5912276   -4.5207826   -4.8674541 
C     2.4146242   -4.3793937   -1.6324461 
C     2.1062220   -5.9773872    0.1287654 
H     2.1155691   -6.5000909   -1.9381641 
H     2.5425638   -1.9195592    3.4062012 
O     2.5810314   -2.6520269    1.5356717 
H     1.4362830   -3.2807276    3.1585418 
H     3.1856319   -3.5680120    3.3084196 
C     2.4263435   -2.8846293    2.9200177 
H     1.4861981   -5.5265049   -3.9164429 
C     2.4584214   -5.0273118   -3.9146897 
O     2.5387775   -4.0274985   -2.9193708 
H     3.2426798   -5.7807804   -3.8058541 
H     4.1996451   -1.0442379    0.3483082 
B    -2.6840872    0.8326138    4.4532984 
F    -2.4218747    0.8520504    5.8165082 
F    -2.9921414   -0.4558344    4.0320912 
F    -3.7390859    1.6996083    4.1490502 
F    -1.5265637    1.2832503    3.7564763 
