# Supplementary material for: The Interplay of Weakly Coordinating Anions and the Mechanical Bond: A Systematic Study of the Explicit Influence of Counterions on the Properties of (Pseudo)rotaxanes
Source: Molecules. 2023 Mar 30;28(7):3077. doi: 10.3390/molecules28073077 (PMC10096450; doi:10.3390/molecules28073077)
Supplement: Supplementary file 1 [file molecules-28-03077-s001.zip › optimised_most_stable_structures/a1sttfc8.bf4.xyz]

168
Energy = -6946.432829969
C     1.3857825    3.8542241    5.0757018 
C     1.3252764    2.6142046    5.7410833 
C     0.4080293    1.6702577    5.3589873 
C     0.5175557    4.1307728    4.0515216 
C    -0.4495650    3.1820565    3.6537072 
C    -0.4945172    1.9283707    4.3045138 
C    -1.4230948    0.9547706    3.8629548 
C    -1.3530156    3.4432246    2.5951362 
C    -2.2420478    2.4932409    2.1857400 
C    -2.2634065    1.2092208    2.8160124 
O    -3.1402881    0.3318208    2.2924429 
O    -3.1317158    2.6410777    1.1775159 
C    -3.4449272    3.9436931    0.7017473 
C    -2.5858656    4.3967617   -0.4557315 
O    -2.8253524    3.5580445   -1.5607592 
C    -2.4800574    4.1143409   -2.8076821 
C    -0.9956477    4.2967421   -3.0375887 
O    -0.3636964    3.0447628   -2.9802573 
C    -3.1776580   -0.9734135    2.8393516 
C    -4.0505812   -1.8631132    1.9934589 
O    -3.4001896   -2.1641787    0.7752666 
C    -3.8785437   -3.3371787    0.1529324 
C    -3.0253305   -3.6757786   -1.0440915 
O    -3.1255130   -2.6593153   -2.0190650 
C     1.0206213    3.1024663   -3.1822744 
C     1.6185503    1.7433111   -2.8954301 
S     0.8903761    0.4952329   -4.0150533 
C    -3.2694019   -3.1007565   -3.3414218 
C    -1.9808088   -3.5424300   -4.0102390 
S    -0.8675805   -2.1834911   -4.4977876 
C     0.3912972   -2.0904522   -3.2913683 
C     1.1494159   -0.9889357   -3.1385332 
S     0.9605135   -3.5490469   -2.4787592 
S     2.6215436   -1.1515962   -2.1888164 
C     2.1378958   -2.6882523   -1.5039057 
C     2.5860107   -3.1381291   -0.3256213 
S     3.7698520   -2.2638315    0.6234006 
S     1.9680970   -4.5895878    0.4404867 
C     2.7116246   -4.2697157    2.0049574 
C     3.5244890   -3.2043429    2.0850801 
S     2.3000064   -5.3372185    3.3248866 
C     3.0457859   -6.8905194    2.7520610 
S     4.3365218   -2.6763704    3.5384113 
C     6.0713334   -2.8379960    3.0317761 
H     2.1253319    4.5867292    5.3726504 
H     2.0157420    2.4033997    6.5475953 
H     0.3731348    0.7093780    5.8584321 
H     0.5717136    5.0748531    3.5234419 
H    -1.4303316   -0.0028349    4.3661074 
H    -1.2807152    4.4001137    2.0971237 
H    -4.4874135    3.8983235    0.3807086 
H    -3.3867386    4.6739732    1.5128835 
H    -1.5253825    4.4137100   -0.1848538 
H    -2.8763337    5.4329713   -0.6784157 
H    -2.9652801    5.0902144   -2.9456921 
H    -2.8843509    3.4393305   -3.5652391 
H    -0.5578440    4.9882100   -2.3060116 
H    -0.8706106    4.7629128   -4.0258779 
H    -2.1715348   -1.4025518    2.8888673 
H    -3.5839701   -0.9452412    3.8562981 
H    -5.0317317   -1.4059537    1.8115317 
H    -4.2177653   -2.7817143    2.5676774 
H    -4.9248223   -3.2160861   -0.1558055 
H    -3.8345869   -4.1810086    0.8523594 
H    -1.9811848   -3.8223837   -0.7424407 
H    -3.3815298   -4.6363804   -1.4340781 
H     1.4914881    3.8209452   -2.4995282 
H     1.2580390    3.4240709   -4.2066929 
H     1.4196861    1.4528151   -1.8648999 
H     2.6978626    1.7843861   -3.0497752 
H    -3.9751034   -3.9408557   -3.3950129 
H    -3.7102299   -2.2795247   -3.9108204 
H    -1.4446926   -4.2877698   -3.4208977 
H    -2.2339067   -4.0241585   -4.9553876 
H     2.8640918   -7.6224217    3.5369543 
H     4.1178581   -6.7734701    2.6147286 
H     2.5852009   -7.2437654    1.8323601 
H     6.6658557   -2.5381926    3.8929277 
H     6.3106365   -2.1819633    2.1984213 
H     6.3060460   -3.8691660    2.7795543 
C    -7.3537755   -1.5009581   -0.9179715 
C    -7.7893694   -0.7628499    0.1792389 
C    -7.1167159    0.3644199    0.6474971 
C    -5.9672840    0.7563845   -0.0279005 
C    -5.4970761    0.0353383   -1.1192752 
C    -6.1906231   -1.0832446   -1.5584323 
C    -8.1418807   -2.7277576   -1.3658188 
C    -8.2419115   -3.7227495   -0.2020098 
C    -7.4823638   -3.4410550   -2.5462654 
C    -9.5510949   -2.2938252   -1.7897179 
C    -7.6409441    1.1080197    1.8715421 
C    -7.6720236    0.1481467    3.0684034 
C    -9.0588857    1.6205738    1.5893684 
C    -6.7601137    2.3010665    2.2428284 
C    -4.2072629    0.4312130   -1.7780653 
N    -3.0764159    0.2318662   -0.8304979 
C    -1.7120829    0.2607388   -1.4399159 
C    -0.6873206    0.1681751   -0.3544498 
C    -0.3304520   -1.0551954    0.2080516 
C    -0.1109956    1.3208782    0.1586770 
C     0.8061052    1.2693531    1.1944679 
C     1.1550041    0.0443297    1.7446973 
C     0.5707409   -1.1198324    1.2515872 
O     2.0420588   -0.1090482    2.7550153 
C     3.0036314    0.9080388    2.9710850 
C     3.9572738    0.9982458    1.8271716 
C     5.6721910    0.2546413   -2.3213241 
H    -8.6891399   -1.0801127    0.6936537 
H    -5.4176144    1.6261572    0.3036572 
H    -5.8073235   -1.6280013   -2.4098617 
H    -8.7977945   -4.6107028   -0.5094209 
H    -7.2523683   -4.0463099    0.1267888 
H    -8.7555920   -3.2982765    0.6611716 
H    -8.0753612   -4.3129916   -2.8258511 
H    -6.4791716   -3.7978572   -2.3016824 
H    -7.4096063   -2.8013684   -3.4275446 
H   -10.1359137   -3.1592237   -2.1082959 
H   -10.0927879   -1.8138563   -0.9735372 
H    -9.5117855   -1.5905328   -2.6234209 
H    -6.6714354   -0.2220896    3.3005947 
H    -8.3134527   -0.7153099    2.8885161 
H    -8.0510579    0.6598172    3.9553198 
H    -9.7518503    0.8084483    1.3652090 
H    -9.0664802    2.3092534    0.7426713 
H    -9.4494191    2.1538127    2.4585087 
H    -5.7344815    1.9998375    2.4639577 
H    -6.7316163    3.0514648    1.4498821 
H    -7.1594485    2.7884595    3.1335277 
H    -4.0108803   -0.1698869   -2.6625046 
H    -4.1950468    1.4799791   -2.0693327 
H     3.5297841    0.6242047    3.8813042 
N     5.7845098    0.3905040    0.7438940 
H    -1.6175636    1.1883497   -1.9979622 
H    -1.6579792   -0.5743694   -2.1337610 
H    -0.7449199   -1.9743627   -0.1833073 
H    -0.3569414    2.2836579   -0.2696533 
H     1.2183860    2.2006685    1.5515180 
H     0.8367333   -2.0752144    1.6850464 
H     2.5361520    1.8782736    3.1562631 
H    -3.1206240    0.9592664   -0.1106303 
H    -3.2000925   -0.6647064   -0.3307513 
H     3.0991286    2.1847582    0.2015444 
H     5.9260515   -2.9470073   -1.8855196 
O     5.7157545   -0.9554749   -1.7500350 
C     5.9612124   -2.0904726   -2.5546108 
O     5.1075618    0.3153616    1.9179067 
C     3.8753984    1.5573593    0.6003972 
H     5.1997259   -2.2166062   -3.3281986 
C     4.7474837    4.8983927   -1.5946299 
H     5.6099779    5.3595149   -2.0817670 
H     4.4723855    5.4845181   -0.7231633 
O     5.0424088    3.5987362   -1.1211999 
H     3.9038659    4.8961872   -2.2886369 
H     6.0665517   -0.3460174   -4.3620450 
C     5.7595150    1.7585406   -4.1868283 
C     5.3870824    1.3319998   -1.4700440 
H     5.9015810    1.9224721   -5.2471660 
C     5.0510493    1.1125653   -0.0583213 
C     5.4867158    2.8432344   -3.3684757 
H     5.4259014    3.8337742   -3.7962919 
C     5.8567075    0.4708418   -3.6865557 
C     5.3046361    2.6247357   -2.0048951 
H     6.9464520   -2.0510411   -3.0263501 
B     1.3947186    5.6623907    0.2697874 
F     1.4780785    6.2057359   -1.0193712 
F     2.4828016    6.1036393    1.0295834 
F     0.2041705    6.0986243    0.8761881 
F     1.3999434    4.2684470    0.1910685 
