# Supplementary material for: The Interplay of Weakly Coordinating Anions and the Mechanical Bond: A Systematic Study of the Explicit Influence of Counterions on the Properties of (Pseudo)rotaxanes
Source: Molecules. 2023 Mar 30;28(7):3077. doi: 10.3390/molecules28073077 (PMC10096450; doi:10.3390/molecules28073077)
Supplement: Supplementary file 1 [file molecules-28-03077-s001.zip › optimised_most_stable_structures/a2.pf6.xyz]

37
Coordinates from ORCA-job 1
  C   -1.56837262204688     -1.88579480465886      1.13619625087585
  C   -0.66785471262887     -3.03365391107768      0.71833032651439
  C   -0.31574984606559     -3.06047141509709     -0.76573270075280
  C   0.53358084236418     -4.27099022852776     -1.12466296475967
  N   -0.86232508631307     -0.57529769756897      1.05847452071162
  C   -1.66465050157700      0.61348699321168      1.48470403286147
  C   -2.82056699622227      0.86616017335290      0.56528753063679
  C   -4.11961267583055      0.56680335552851      0.96119140691051
  C   -5.18743267574210      0.81224598963858      0.10846709245347
  C   -4.96083474194045      1.35356372978535     -1.14920977493834
  C   -3.66491065538372      1.65246189261231     -1.55173360934367
  C   -2.59974814246266      1.41294870653510     -0.69698516005336
  H   -0.97223164554966      1.45325286963492      1.49520673510958
  H   -1.99037553827766      0.42414873320741      2.50590363324402
  H   -6.19506106420301      0.58024442078279      0.42749760150415
  H   -3.48503628253202      2.07895696524193     -2.52980390212532
  H   -1.59062365526491      1.65658403144285     -1.01162611423760
  H   -1.89686692901763     -1.99587665678816      2.16858066058338
  H   -2.44848256360150     -1.82057463487325      0.49801284071538
  H   -1.19895347525455     -3.95253168573939      0.97752527582560
  H   0.24182669515196     -3.03037651249856      1.32697425508771
  H   0.22417344648553     -2.15583892491670     -1.05675196942717
  H   -1.23874199192556     -3.06774214424767     -1.35211410601073
  H   0.01649722886303     -5.20153645531946     -0.88556473964118
  H   1.47693457819905     -4.26528171368043     -0.57642794263616
  H   0.76917854926672     -4.28545923629035     -2.18865434183889
  H   -5.79241100701174      1.54618912517541     -1.81452083769870
  H   -0.02384527268080     -0.61814108126307      1.64051079518312
  H   -0.51415226273980     -0.41727005071138      0.11059188646488
  H   -4.29906988459336      0.14471179224833      1.94293072491533
  F   1.66461015525015      1.55466279764907      0.77819454018433
  F   2.94145832480230      1.93114022202107     -1.10527795354770
  F   3.90794410841178      0.99806999397253      0.77176873790144
  P   2.63131987431339      0.63656129091941     -0.16945572981528
  F   1.33439119159967      0.26595999521527     -1.10977341668924
  F   2.30014856482672     -0.66475232150897      0.76868286030959
  F   3.57573573463094     -0.29169258800765     -1.11702881747681
