# Supplementary material for: The Interplay of Weakly Coordinating Anions and the Mechanical Bond: A Systematic Study of the Explicit Influence of Counterions on the Properties of (Pseudo)rotaxanes
Source: Molecules. 2023 Mar 30;28(7):3077. doi: 10.3390/molecules28073077 (PMC10096450; doi:10.3390/molecules28073077)
Supplement: Supplementary file 1 [file molecules-28-03077-s001.zip › optimised_most_stable_structures/bc7.xyz]

53
Energy = -1226.604599789
O    -2.0352620    1.2223773   -2.0568547 
C    -0.7495534    1.0670903   -1.5003011 
C    -0.5013383    2.2285483   -0.5603144 
O     0.7464246    2.0143680    0.0449470 
C     1.1491331    3.0445628    0.9083931 
C     2.3856442    2.6341169    1.6791511 
O     3.5777332    2.5808644    0.9283029 
C     3.7552991    1.5233561    0.0111003 
C     3.8969258    0.1413114    0.6336315 
O     2.6799581   -0.5001395    0.9810281 
C     1.9628340   -1.1345189    0.0341247 
C     2.2767388   -1.1712141   -1.3207280 
C     1.4962117   -1.9074522   -2.2057029 
C     0.4001195   -2.6191410   -1.7524195 
C     0.0730216   -2.5745700   -0.4018180 
C     0.8331909   -1.8386014    0.4890452 
O     0.5311284   -1.8653657    1.8142034 
C    -0.0300781   -0.6870170    2.3870695 
C    -1.5355016   -0.7466193    2.4941274 
O    -2.1309851   -0.5131644    1.2445513 
C    -3.5368861   -0.4977252    1.3025681 
C    -4.1468971    0.0941718    0.0467568 
O    -4.2038249   -0.7556124   -1.0772903 
C    -3.0007865   -1.0377804   -1.7605219 
C    -2.5248475    0.0641024   -2.6935658 
H     0.0138781    1.0444442   -2.2902917 
H    -0.6551947    0.1352771   -0.9360736 
H    -1.2990634    2.2668264    0.1947995 
H    -0.5203662    3.1822229   -1.1075295 
H     0.3620742    3.2688882    1.6439604 
H     1.3395230    3.9742703    0.3527105 
H     2.1925165    1.6960389    2.2107499 
H     2.5550239    3.3972512    2.4424782 
H     4.7057702    1.7370035   -0.4840396 
H     2.9853452    1.5219575   -0.7645973 
H     4.4628007    0.2172280    1.5640397 
H     4.4823114   -0.4939966   -0.0396036 
H     3.1300350   -0.6342564   -1.7116749 
H     1.7612002   -1.9201702   -3.2548791 
H    -0.2063389   -3.1955456   -2.4383821 
H    -0.7819208   -3.1209996   -0.0234348 
H     0.2657743    0.2056561    1.8313353 
H     0.3785244   -0.6047762    3.3962381 
H    -1.8472033    0.0233668    3.2161404 
H    -1.8430991   -1.7149472    2.9142749 
H    -3.8728628    0.1289953    2.1422862 
H    -3.9381182   -1.5057094    1.4817494 
H    -3.6568710    1.0458498   -0.1784801 
H    -5.1884920    0.3222109    0.2864149 
H    -3.2128236   -1.9079839   -2.3889474 
H    -2.2048623   -1.3369001   -1.0749517 
H    -1.7599597   -0.3678269   -3.3558272 
H    -3.3548224    0.3838117   -3.3292042 
