# Supplementary material for: The Interplay of Weakly Coordinating Anions and the Mechanical Bond: A Systematic Study of the Explicit Influence of Counterions on the Properties of (Pseudo)rotaxanes
Source: Molecules. 2023 Mar 30;28(7):3077. doi: 10.3390/molecules28073077 (PMC10096450; doi:10.3390/molecules28073077)
Supplement: Supplementary file 1 [file molecules-28-03077-s001.zip › optimised_most_stable_structures/ttfc8.xyz]

80
Energy = -4794.584083106
C     5.2589031    0.7166036    1.5773829 
C     5.3787367   -0.4041968    2.4207275 
C     4.2822568   -0.8847570    3.0859280 
C     4.0471007    1.3338717    1.4139858 
C     2.8978173    0.8526419    2.0783877 
C     3.0191475   -0.2755696    2.9250616 
C     1.8575210   -0.7791805    3.5558769 
C     1.6332104    1.4681452    1.9192544 
C     0.5276729    0.9796472    2.5631130 
C     0.6405694   -0.1878768    3.3809998 
O    -0.4441246   -0.6645184    4.0483328 
O    -0.6981483    1.5258220    2.5183318 
C    -0.9549570    2.5734460    1.6070757 
C    -2.4597523    2.7487999    1.5658761 
O    -2.7293558    3.7936949    0.6729818 
C    -4.0990794    3.9662137    0.3997758 
C    -4.2931519    4.9430479   -0.7407399 
O    -4.0130270    4.4061561   -2.0118362 
C    -1.5051026   -1.2254579    3.2774417 
C    -1.1236263   -2.5832393    2.6922959 
O    -2.0501368   -3.0292327    1.7351133 
C    -3.3150453   -3.3735247    2.2501309 
C    -4.1838285   -3.9568344    1.1578746 
O    -4.5807863   -3.0086928    0.1931101 
C    -2.6564879    4.3754612   -2.3729398 
C    -2.5116750    3.5812340   -3.6499256 
S    -3.1331134    1.8761702   -3.5289995 
C    -3.7852516   -2.9672869   -0.9637807 
C    -4.2726339   -1.8467360   -1.8515082 
S    -4.1486839   -0.1812258   -1.1098064 
C    -2.4894904    0.2499514   -1.4345015 
C    -2.0860716    1.1691766   -2.3287631 
S    -1.2549634   -0.4686650   -0.4091516 
S    -0.3687790    1.5781619   -2.3254975 
C     0.0904928    0.2578178   -1.2634099 
C     1.3534746   -0.1525514   -1.0929090 
S     2.7464671    0.6130570   -1.8181928 
S     1.7389443   -1.5055890   -0.0419902 
C     3.4060823   -1.6326292   -0.5603032 
C     3.8698578   -0.6662903   -1.3676134 
S     4.3906284   -2.9719279   -0.0319553 
C     3.3108438   -3.8233542    1.1390191 
S     5.5308704   -0.5272193   -1.8669024 
C     5.4297070   -1.0819446   -3.5934344 
H     6.1299368    1.0888652    1.0537350 
H     6.3396961   -0.8869539    2.5392596 
H     4.3724078   -1.7465425    3.7372008 
H     3.9556835    2.1930410    0.7610490 
H     1.9308536   -1.6541364    4.1920815 
H     1.5674755    2.3441963    1.2863355 
H    -0.4609145    3.4976066    1.9281899 
H    -0.5885792    2.3217824    0.6058562 
H    -2.8490372    2.9674146    2.5700258 
H    -2.9251477    1.8103785    1.2313663 
H    -4.6253045    4.3524849    1.2842898 
H    -4.5688374    3.0073019    0.1386640 
H    -3.7171579    5.8592758   -0.5526739 
H    -5.3476983    5.2275260   -0.7526988 
H    -2.3385314   -1.3149748    3.9745982 
H    -1.8174111   -0.5614313    2.4694740 
H    -0.9944956   -3.3206637    3.4968993 
H    -0.1664663   -2.4984473    2.1708764 
H    -3.8283043   -2.5058086    2.6830065 
H    -3.2206522   -4.1226682    3.0497109 
H    -3.6824980   -4.8160056    0.6945319 
H    -5.0916684   -4.3380471    1.6336007 
H    -2.0321421    3.9343430   -1.5926245 
H    -2.2721832    5.3894850   -2.5569423 
H    -1.4737247    3.5889079   -3.9867360 
H    -3.1058916    4.0159883   -4.4557989 
H    -2.7252371   -2.8327902   -0.7307932 
H    -3.8713490   -3.9052943   -1.5322156 
H    -3.7317725   -1.8468443   -2.7972028 
H    -5.3323396   -1.9721720   -2.0820424 
H     3.8934584   -4.6651748    1.5084686 
H     2.4129021   -4.2121793    0.6625154 
H     3.0548433   -3.1861856    1.9832952 
H     5.0840624   -2.1112198   -3.6480413 
H     6.4368556   -1.0203176   -4.0021239 
H     4.7744102   -0.4360630   -4.1735101 
