# Supplementary material for: The Interplay of Weakly Coordinating Anions and the Mechanical Bond: A Systematic Study of the Explicit Influence of Counterions on the Properties of (Pseudo)rotaxanes
Source: Molecules. 2023 Mar 30;28(7):3077. doi: 10.3390/molecules28073077 (PMC10096450; doi:10.3390/molecules28073077)
Supplement: Supplementary file 1 [file molecules-28-03077-s001.zip › optimised_most_stable_structures/a2.ntf2.xyz]

45
Coordinates from ORCA-job 1
  C   2.00476830649565     -3.18484612777592      1.58804864867528
  C   0.61942914646877     -3.47244883919335      2.13582027014486
  C   -0.40175734531036     -3.91249131712962      1.09470620734811
  C   -1.73709108420546     -4.26439596834357      1.73056641162484
  N   2.03843895918996     -1.95234351849682      0.75294909485356
  C   3.41149037276892     -1.54710396420285      0.32619600347050
  C   3.37291277678229     -0.23585343270805     -0.40123212291467
  C   3.13986913549024     -0.19820349905761     -1.77231353254539
  C   3.06317022091474      1.01681460139545     -2.43675699430643
  C   3.21537620527574      2.20404784613733     -1.73413871005007
  C   3.45219065818227      2.17396360463423     -0.36616059225067
  C   3.52968115726510      0.95805396173275      0.29688146256136
  H   3.80079189088260     -2.35183920446446     -0.29638522713809
  H   4.01580052037928     -1.48628999141103      1.23042689810827
  H   2.88727900043436      1.03515198807320     -3.50371689100734
  H   3.58211137654744      3.09668737504447      0.18361951892181
  H   3.72019725682541      0.93615145011199      1.36325586438470
  H   2.37124098768606     -4.00298944450739      0.96796852564354
  H   2.71483706235720     -3.02567347598117      2.39813373929890
  H   0.25007279230434     -2.59705998722204      2.67863962368723
  H   0.74024006414742     -4.26085118144865      2.88291675563318
  H   -0.00839349658750     -4.77384259702679      0.54811838803846
  H   -0.55629188950157     -3.12541096248775      0.35341150481909
  H   -1.62453265371582     -5.07509017292196      2.45112866643086
  H   -2.46308977245149     -4.57721640919648      0.98133228281427
  H   -2.15743342865159     -3.40820598333167      2.25981213008080
  H   3.15883893531606      3.15139006628400     -2.25388500419688
  H   1.45163153489729     -2.05945905814971     -0.07913097804853
  H   1.59797148616465     -1.17012319916712      1.26336365236602
  H   3.02510588153743     -1.12241730395166     -2.32614333757491
  C   -2.48226549478559     -0.36141500176209     -1.86653145528972
  S   -0.70321099930286      0.09522887368777     -1.60754511324346
  O   -0.05478445459122     -1.18216926955977     -1.33631385068028
  F   -3.24368632432937      0.72107900319944     -1.81704106949818
  O   -0.36674154525308      0.82168117819168     -2.81417799128054
  F   -2.89955049105608     -1.23040714213192     -0.96042957921021
  F   -2.59871068572092     -0.91511554795003     -3.06666875268137
  C   -0.98116260642262      2.35207468195344      1.84889717595787
  S   -0.70396093399028      0.67338942583921      1.13674876346938
  O   0.60598805180582      0.30134090880059      1.67262581996010
  F   -2.02027604649335      2.94465855577512      1.28893390166229
  O   -1.82664435921899     -0.16197818487150      1.52591127539056
  F   0.09674954455674      3.09747778631820      1.66974552580623
  F   -1.20398271048931      2.21070480207238      3.14715449607286
  N   -0.69251257402944      1.10968035702351     -0.39179347260901
