# Supplementary material for: The Interplay of Weakly Coordinating Anions and the Mechanical Bond: A Systematic Study of the Explicit Influence of Counterions on the Properties of (Pseudo)rotaxanes
Source: Molecules. 2023 Mar 30;28(7):3077. doi: 10.3390/molecules28073077 (PMC10096450; doi:10.3390/molecules28073077)
Supplement: Supplementary file 1 [file molecules-28-03077-s001.zip › optimised_most_stable_structures/a2.bf4.xyz]

35
Coordinates from ORCA-job 1
  C   0.62715592967527      1.80728731972296      1.26814548575949
  C   -0.09626808300678      3.00809446203438      0.68663588696185
  C   -0.27350753550225      2.99740935441914     -0.83268133624493
  C   1.02368594631053      2.81778517974520     -1.61076289835114
  N   -0.14953474875928      0.54937023222526      1.09199642003539
  C   0.57696602269440     -0.71036252986414      1.44464740644760
  C   1.81417746029759     -0.89101707475142      0.61755142902300
  C   3.06974797519988     -0.76167966447718      1.20176561994011
  C   4.21983401763547     -0.91802920654762      0.44002456630859
  C   4.12146071477200     -1.19919086990202     -0.91532304552957
  C   2.87021640689347     -1.33011513907014     -1.50561119674735
  C   1.72182172565270     -1.18221438719885     -0.74204570015408
  H   -0.13590138511624     -1.51953012033383      1.29198607970204
  H   0.81112393869186     -0.65426511211471      2.50595040021299
  H   5.19111557106099     -0.81667370329913      0.90612736181225
  H   2.78926311618774     -1.55299397108564     -2.56144856544927
  H   0.74976466841468     -1.29372175726238     -1.20926232281619
  H   0.78747812859632      1.92378335182267      2.33873906221827
  H   1.59744925106518      1.66060594075736      0.79886258213342
  H   0.49201190153486      3.88276222802083      0.97363418907549
  H   -1.06848212856913      3.12384480291837      1.17376835009449
  H   -0.73673696035990      3.94531824765755     -1.11405600012691
  H   -0.99101658271103      2.22949604705755     -1.13215117450049
  H   1.45427869873900      1.82472664450157     -1.47069662876432
  H   1.77372777906960      3.54973020390074     -1.30545079570792
  H   0.85298592688865      2.94426454503665     -2.67982437891789
  H   5.01711426226126     -1.31805751472731     -1.51112523542494
  H   -0.99296946438297      0.59778620447021      1.66703181183855
  H   -0.51053064971696      0.46582341106531      0.13573647074604
  H   3.14955208066062     -0.53679810883837      2.25870538930334
  F   -3.28502839756138      0.03441289931926      0.90321878129879
  B   -3.02687183707225     -0.76365571856487     -0.21628380290695
  F   -4.16489175217553     -0.86203066048023     -1.00603310546149
  F   -1.98525358878331     -0.16620280708925     -0.97390899145559
  F   -2.59862246988516     -2.02303110226800      0.19953790864734
