# Supplementary material for: The Interplay of Weakly Coordinating Anions and the Mechanical Bond: A Systematic Study of the Explicit Influence of Counterions on the Properties of (Pseudo)rotaxanes
Source: Molecules. 2023 Mar 30;28(7):3077. doi: 10.3390/molecules28073077 (PMC10096450; doi:10.3390/molecules28073077)
Supplement: Supplementary file 1 [file molecules-28-03077-s001.zip › optimised_most_stable_structures/a1sttfc8.ntf2.xyz]

178
Energy = -8347.036976715
C     1.4127395    4.0344406    5.1160920 
C     1.3791750    2.7785907    5.7523475 
C     0.4782058    1.8265500    5.3518533 
C     0.5346475    4.3187943    4.1028518 
C    -0.4133662    3.3608459    3.6858747 
C    -0.4331965    2.0924133    4.3071366 
C    -1.3471477    1.1138649    3.8470612 
C    -1.3224467    3.6273497    2.6332898 
C    -2.1908305    2.6700230    2.1978097 
C    -2.1926102    1.3747492    2.8059081 
O    -3.0601529    0.4947092    2.2707116 
O    -3.0806092    2.8208632    1.1904292 
C    -3.3854567    4.1208394    0.7061343 
C    -2.5158338    4.5626987   -0.4490440 
O    -2.7338796    3.7031319   -1.5405429 
C    -2.4280900    4.2480391   -2.8035481 
C    -0.9526054    4.4407362   -3.0779216 
O    -0.3044175    3.1972828   -3.0166271 
C    -3.1126245   -0.8051836    2.8289447 
C    -3.9632152   -1.7026044    1.9690573 
O    -3.2774876   -2.0099083    0.7714278 
C    -3.7116924   -3.2048556    0.1585177 
C    -2.8329226   -3.5255396   -1.0246583 
O    -2.9421644   -2.5125126   -2.0026592 
C     1.0689128    3.2588458   -3.2843760 
C     1.6931984    1.9141288   -2.9843044 
S     0.9611442    0.6305345   -4.0588518 
C    -3.1266776   -2.9579699   -3.3187794 
C    -1.8603692   -3.4210149   -4.0134309 
S    -0.7280673   -2.0874847   -4.5197032 
C     0.4876443   -1.9414825   -3.2757907 
C     1.2278533   -0.8259173   -3.1376495 
S     1.0579314   -3.3689152   -2.4106831 
S     2.6872174   -0.9443425   -2.1627662 
C     2.2141711   -2.4694012   -1.4453369 
C     2.6589563   -2.8859656   -0.2533206 
S     3.8322713   -1.9852175    0.6822925 
S     2.0461082   -4.3256861    0.5397741 
C     2.7560775   -3.9513335    2.1089755 
C     3.5636671   -2.8805441    2.1694393 
S     2.3071322   -4.9472100    3.4703664 
C     2.7483656   -6.5998128    2.8638228 
S     4.3463543   -2.3016086    3.6194955 
C     6.0899879   -2.5188893    3.1665847 
H     2.1409941    4.7736815    5.4231317 
H     2.0777325    2.5615536    6.5502444 
H     0.4637103    0.8535676    5.8281821 
H     0.5728420    5.2753776    3.5992925 
H    -1.3402660    0.1478194    4.3335411 
H    -1.2755337    4.6000989    2.1639125 
H    -4.4243591    4.0768640    0.3742916 
H    -3.3352460    4.8575909    1.5120430 
H    -1.4569824    4.5870922   -0.1638569 
H    -2.8119313    5.5919770   -0.6922675 
H    -2.9274974    5.2164344   -2.9405982 
H    -2.8461742    3.5595001   -3.5410315 
H    -0.5024748    5.1498505   -2.3712892 
H    -0.8595288    4.8929178   -4.0756447 
H    -2.1095407   -1.2368975    2.9068372 
H    -3.5421555   -0.7656416    3.8358686 
H    -4.9400958   -1.2498241    1.7566504 
H    -4.1429077   -2.6170060    2.5460095 
H    -4.7574106   -3.1204635   -0.1635371 
H    -3.6494313   -4.0389678    0.8681772 
H    -1.7896165   -3.6435860   -0.7084703 
H    -3.1570582   -4.4961136   -1.4173371 
H     1.5656611    4.0028451   -2.6479493 
H     1.2580357    3.5540747   -4.3262386 
H     1.5215849    1.6428448   -1.9432411 
H     2.7684312    1.9678873   -3.1629242 
H    -3.8466191   -3.7869545   -3.3513040 
H    -3.5671173   -2.1324803   -3.8820969 
H    -1.3275238   -4.1816547   -3.4404538 
H    -2.1395217   -3.8907572   -4.9575636 
H     2.5682652   -7.2802349    3.6940344 
H     3.7996751   -6.6439241    2.5906047 
H     2.1272138   -6.9067635    2.0252354 
H     6.6697311   -2.1905935    4.0274603 
H     6.3610933   -1.9059764    2.3102801 
H     6.3102811   -3.5646013    2.9667671 
C    -7.2214871   -1.4169793   -0.8561140 
C    -7.6717192   -0.6540577    0.2180563 
C    -7.0285210    0.5065949    0.6442671 
C    -5.8937830    0.9069642   -0.0507203 
C    -5.4086715    0.1615316   -1.1187494 
C    -6.0726150   -0.9902300   -1.5161352 
C    -7.9798701   -2.6777063   -1.2589841 
C    -8.0485676   -3.6364080   -0.0628351 
C    -7.3089950   -3.4117068   -2.4201880 
C    -9.4020378   -2.2937515   -1.6880321 
C    -7.5646277    1.2730950    1.8486890 
C    -7.5449479    0.3531397    3.0768066 
C    -9.0036354    1.7249162    1.5696761 
C    -6.7227752    2.5085969    2.1674149 
C    -4.1302067    0.5677834   -1.7924171 
N    -2.9908762    0.3924427   -0.8500616 
C    -1.6299934    0.4538518   -1.4647687 
C    -0.6010724    0.4128801   -0.3802014 
C    -0.2326331   -0.7887184    0.2201009 
C    -0.0385448    1.5866631    0.1004307 
C     0.8812046    1.5771318    1.1360843 
C     1.2408924    0.3712817    1.7242495 
C     0.6652188   -0.8116625    1.2668440 
O     2.1251653    0.2492413    2.7388453 
C     3.0884002    1.2698402    2.9257554 
C     4.0492071    1.3112392    1.7845995 
C     5.7570675    0.3570535   -2.3174298 
H    -8.5597296   -0.9783646    0.7482056 
H    -5.3672680    1.8034980    0.2456346 
H    -5.6782828   -1.5527502   -2.3509629 
H    -8.5823640   -4.5480477   -0.3382900 
H    -7.0496971   -3.9234735    0.2716120 
H    -8.5694750   -3.1973864    0.7886400 
H    -7.8820871   -4.3059276   -2.6691120 
H    -6.2964111   -3.7371682   -2.1705482 
H    -7.2557899   -2.7984664   -3.3214625 
H    -9.9653887   -3.1834968   -1.9767582 
H    -9.9522695   -1.8034529   -0.8838044 
H    -9.3852622   -1.6155292   -2.5429876 
H    -6.5286675    0.0257016    3.3053461 
H    -8.1581581   -0.5374653    2.9346666 
H    -7.9291187    0.8804546    3.9522943 
H    -9.6703531    0.8817670    1.3840626 
H    -9.0474075    2.3828963    0.6999734 
H    -9.4011908    2.2740228    2.4256170 
H    -5.6860107    2.2506072    2.3912174 
H    -6.7258187    3.2291522    1.3467598 
H    -7.1316326    3.0151715    3.0429235 
H    -3.9310901   -0.0390415   -2.6724206 
H    -4.1345599    1.6138033   -2.0936848 
H     3.6077417    1.0169412    3.8487885 
N     5.8812297    0.6520079    0.7398711 
H    -1.5651355    1.3719195   -2.0411077 
H    -1.5505348   -0.3927838   -2.1421636 
H    -0.6374125   -1.7234947   -0.1435517 
H    -0.3031343    2.5328731   -0.3532776 
H     1.2808121    2.5242652    1.4688919 
H     0.9367166   -1.7496707    1.7332195 
H     2.6209087    2.2451748    3.0747409 
H    -3.0494288    1.1153998   -0.1272099 
H    -3.0932348   -0.5080479   -0.3528454 
H     3.1952510    2.4056709    0.0948224 
H     5.9189180   -2.8265481   -1.7298663 
O     5.7537364   -0.8266543   -1.6911199 
C     5.9868416   -2.0034732   -2.4373265 
O     5.1988211    0.6339350    1.9129101 
C     3.9742414    1.8087972    0.5312664 
H     5.2368978   -2.1480875   -3.2189357 
C     5.1046144    5.0762585   -1.8084914 
H     6.0326273    5.4075733   -2.2804643 
H     4.8815863    5.7287817   -0.9694842 
O     5.2221965    3.7709668   -1.2780278 
H     4.2898523    5.1517366   -2.5321787 
H     6.1596230   -0.3494248   -4.3223530 
C     5.9219108    1.7700026   -4.2464796 
C     5.4976310    1.4803921   -1.5194596 
H     6.0841505    1.8812667   -5.3107560 
C     5.1512321    1.3330046   -0.1003501 
C     5.6745404    2.8990760   -3.4818772 
H     5.6521972    3.8697408   -3.9561387 
C     5.9682893    0.5039305   -3.6878192 
C     5.4648555    2.7496985   -2.1126659 
H     6.9812348   -2.0085452   -2.8910489 
F     5.3362016    5.8097227    1.9021545 
F     3.5558643    4.6711224    2.3200486 
N     2.9179877    7.0823555    0.5788130 
C     0.2269353    7.5495473    0.2670705 
S     1.6398033    6.3604275   -0.0376508 
O     1.2245773    5.1279769    0.6074292 
F    -0.4800048    7.1884550    1.3261478 
O     1.8097099    6.3798488   -1.4794223 
F    -0.5745272    7.5397000   -0.7916898 
F     0.6742016    8.7823799    0.4476809 
C     4.1984431    5.7942153    2.5823933 
S     3.1798480    7.2656282    2.1333699 
O     1.9935113    7.1918663    2.9715796 
F     4.4755499    5.8422180    3.8804673 
O     4.0918526    8.3785743    2.3172775 
