# Supplementary material for: The Interplay of Weakly Coordinating Anions and the Mechanical Bond: A Systematic Study of the Explicit Influence of Counterions on the Properties of (Pseudo)rotaxanes
Source: Molecules. 2023 Mar 30;28(7):3077. doi: 10.3390/molecules28073077 (PMC10096450; doi:10.3390/molecules28073077)
Supplement: Supplementary file 1 [file molecules-28-03077-s001.zip › optimised_most_stable_structures/a1ttfc8.bf4.xyz]

146
Energy = -6318.945594803
C    -6.8016348   -5.0594747    0.2722023 
C    -6.8986819   -4.5152863    1.5678844 
C    -5.8115985   -3.9136700    2.1464656 
C    -5.6168697   -4.9998502   -0.4139645 
C    -4.4801785   -4.3940230    0.1634568 
C    -4.5819491   -3.8332541    1.4553867 
C    -3.4514180   -3.1926854    2.0150447 
C    -3.2389563   -4.3357103   -0.5140938 
C    -2.1504338   -3.7287918    0.0459989 
C    -2.2704298   -3.1100388    1.3306247 
O    -1.1764253   -2.4637523    1.7814384 
O    -0.9277190   -3.6768848   -0.5326952 
C    -0.7172006   -4.5088685   -1.6675829 
C     0.7424636   -4.5601429   -2.0340545 
O     1.1504247   -3.3916157   -2.7027285 
C     2.4650983   -3.5208277   -3.2039602 
C     2.7382429   -2.5328342   -4.3089235 
O     2.7502788   -1.2199381   -3.8131591 
C    -1.3216050   -1.6854485    2.9583461 
C    -0.1290225   -0.7806507    3.1172030 
O    -0.0599705    0.0905203    2.0078177 
C     0.4213196    1.3941544    2.2745886 
C     1.8509185    1.4536243    2.7572166 
O     2.6808424    0.8684041    1.7905195 
C     3.0994641   -0.2572795   -4.7675902 
C     2.8448248    1.1197079   -4.1984221 
S     3.9757820    1.4610646   -2.8039906 
C     4.0396738    0.8216502    2.1279599 
C     4.7802276    2.1156564    1.8473184 
S     5.0413572    2.5058145    0.0879072 
C     3.4618425    2.8885393   -0.5358063 
C     3.0422429    2.5049049   -1.7552853 
S     2.4625379    4.0793462    0.3077461 
S     1.5353002    3.2187088   -2.3302949 
C     1.0891384    3.8115010   -0.7428766 
C    -0.1888504    4.0081956   -0.3866025 
S    -1.5307363    3.6056830   -1.4536025 
S    -0.6813390    4.6369875    1.1669963 
C    -2.3065311    3.9543022    1.0608344 
C    -2.6959295    3.4982108   -0.1428878 
S    -3.3184978    3.9772123    2.4796578 
C    -4.2309969    5.5301136    2.2351377 
S    -4.3001703    2.8860692   -0.4348826 
C    -4.2216942    2.3290629   -2.1528798 
H    -7.6676190   -5.5248447   -0.1803837 
H    -7.8373729   -4.5693319    2.1039289 
H    -5.8871631   -3.4868897    3.1397045 
H    -5.5411432   -5.4193220   -1.4100744 
H    -3.5560359   -2.7609666    3.0012737 
H    -3.1828588   -4.7794206   -1.4986231 
H    -1.0395727   -5.5286266   -1.4354835 
H    -1.3067780   -4.1554327   -2.5199784 
H     0.8651081   -5.4335984   -2.6890023 
H     1.3527514   -4.7453070   -1.1405890 
H     2.6094949   -4.5202238   -3.6360071 
H     3.2025371   -3.4076579   -2.3988300 
H     1.9894823   -2.6435460   -5.1053020 
H     3.7122420   -2.7946117   -4.7448365 
H    -2.2271983   -1.0722821    2.8994497 
H    -1.4076228   -2.3275653    3.8411097 
H     0.8015521   -1.3484083    3.2196441 
H    -0.2755920   -0.2228362    4.0486520 
H    -0.2181041    1.8905301    3.0135708 
H     0.3263029    1.9447175    1.3378157 
H     2.0844635    2.5127462    2.9287823 
H     1.9638813    0.9448232    3.7253477 
H     2.4810613   -0.3488908   -5.6707807 
H     4.1449637   -0.3732951   -5.0852517 
H     1.8075833    1.1791051   -3.8759068 
H     3.0034099    1.8678079   -4.9732411 
H     4.1713729    0.5805310    3.1920621 
H     4.4838306    0.0081231    1.5523299 
H     4.3283221    2.9725511    2.3497715 
H     5.7983471    2.0346799    2.2335431 
H    -3.5528225    6.3796932    2.2216227 
H    -4.9097135    5.6306555    3.0804343 
H    -4.8106339    5.4961134    1.3157290 
H    -5.1823030    1.8501253   -2.3338666 
H    -3.4347549    1.5939574   -2.3057882 
H    -4.1074853    3.1601879   -2.8440405 
C     3.2710843   -3.6668101    1.3385858 
C     4.6078750   -3.5734149    0.9660282 
C     5.0641580   -2.6035508    0.0737867 
C     4.1358061   -1.7156639   -0.4487656 
C     2.7923493   -1.7795063   -0.0985295 
C     2.3676987   -2.7509265    0.7939087 
C     2.7703778   -4.7339740    2.3104316 
C     2.1086627   -4.0599518    3.5189483 
C     3.8974064   -5.6299216    2.8250184 
C     1.7362011   -5.6232276    1.6078831 
C     6.5242738   -2.4862332   -0.3512359 
C     6.6183891   -2.6298592   -1.8766039 
C     7.4076441   -3.5585303    0.2857227 
C     7.0596472   -1.1098084    0.0663374 
C     1.9044352   -0.7695267   -0.7646500 
N     0.4564474   -0.9763081   -0.5584561 
C    -0.3672798   -0.1108362   -1.4566563 
C    -1.7994347   -0.5398545   -1.4698333 
C    -2.6537442   -0.2716347   -0.4107221 
C    -2.3062136   -1.2236086   -2.5740251 
C    -3.6247620   -1.6258484   -2.6154790 
C    -4.4734010   -1.3496866   -1.5436510 
C    -3.9823542   -0.6713210   -0.4349033 
O    -5.7472697   -1.7770377   -1.6835187 
C    -6.6660402   -1.5447543   -0.6401405 
C    -7.0785262   -0.1441100   -0.5585336 
C    -7.4302457    1.0028409   -0.4925363 
H     5.3161210   -4.2763005    1.3780214 
H     4.4438629   -0.9492824   -1.1509756 
H     1.3240830   -2.8196251    1.0748959 
H     2.7915854   -3.3659637    4.0117739 
H     1.2147098   -3.5068917    3.2308001 
H     1.8011396   -4.8092602    4.2511788 
H     4.6566261   -5.0647782    3.3688867 
H     4.3917349   -6.1745022    2.0185556 
H     3.4885129   -6.3712610    3.5132971 
H     0.8755760   -5.0507277    1.2588809 
H     2.1740617   -6.1313855    0.7465067 
H     1.3647039   -6.3880865    2.2932674 
H     6.2410884   -3.6008947   -2.2031171 
H     7.6568860   -2.5461886   -2.2038296 
H     6.0466069   -1.8605212   -2.3974572 
H     7.0937820   -4.5667891    0.0088026 
H     7.4134322   -3.4921477    1.3752974 
H     8.4376911   -3.4339366   -0.0523143 
H     7.0129073   -0.9836454    1.1500763 
H     8.1026625   -0.9976823   -0.2377474 
H     6.4936257   -0.2938638   -0.3863223 
H     2.1352873    0.2337730   -0.4112401 
H     2.0798659   -0.7971559   -1.8356446 
H    -6.2737483   -1.8813639    0.3248378 
H    -7.7480297    2.0189109   -0.4313905 
H     0.0607071   -0.1783141   -2.4533847 
H    -0.2445396    0.9168112   -1.1140494 
H    -2.2936898    0.2728789    0.4538950 
H    -1.6607445   -1.4353267   -3.4169733 
H    -4.0099651   -2.1533721   -3.4788689 
H    -4.6098206   -0.4200860    0.4077029 
H    -7.5329946   -2.1677197   -0.8613499 
H     0.1982701   -1.9536620   -0.7206457 
H     0.2160676   -0.7516588    0.4214375 
F    -0.5541788    0.9693768   -4.5156921 
F    -1.2216267    1.7944446   -6.5363555 
B    -0.8879712    2.1334280   -5.2152415 
F    -1.9835771    2.7582231   -4.6123611 
F     0.2010797    3.0114935   -5.2299787 
