# Supplementary material for: The Interplay of Weakly Coordinating Anions and the Mechanical Bond: A Systematic Study of the Explicit Influence of Counterions on the Properties of (Pseudo)rotaxanes
Source: Molecules. 2023 Mar 30;28(7):3077. doi: 10.3390/molecules28073077 (PMC10096450; doi:10.3390/molecules28073077)
Supplement: Supplementary file 1 [file molecules-28-03077-s001.zip › optimised_most_stable_structures/a2.tso.xyz]

48
Coordinates from ORCA-job 1
  C   3.79674559649269     -1.35619267831734      0.53222233532028
  C   4.32791087860740      0.06656791363329      0.54496254797061
  C   4.51264285864990      0.70658771920015     -0.82648016598932
  C   4.91862880563756      2.16893867758455     -0.70904388267396
  N   2.37834350897397     -1.41533217955708      0.08732590284130
  C   1.75705340111897     -2.76545278018132      0.19498484457477
  C   0.27255667412311     -2.68576307915760     -0.01111563216820
  C   -0.26510478890840     -2.61960519515766     -1.29358981435606
  C   -1.63721127882200     -2.52126551732585     -1.47549964832834
  C   -2.48420577431418     -2.48912712085851     -0.37500119282997
  C   -1.95487926678245     -2.55710050067304      0.90676307124266
  C   -0.58225974393441     -2.65156981470546      1.08657652389586
  H   1.99170670636088     -3.14636973778239      1.18749212403913
  H   2.24005470716695     -3.40551986369921     -0.54229586425569
  H   -2.04646553388790     -2.47171078559352     -2.47608836854587
  H   -2.61091270008313     -2.53316260026109      1.76717734790567
  H   -0.17264399213104     -2.70474621402808      2.08813626199152
  H   3.82374853609522     -1.78106370650762      1.53464099782533
  H   4.37808539319906     -2.00012948121501     -0.12798936978349
  H   5.29186126739465      0.03800497121634      1.05827142884609
  H   3.67468049310762      0.68788844912815      1.16350212391129
  H   3.59065037697226      0.65237331435299     -1.40980747051489
  H   5.26691734586794      0.14881027143005     -1.38775419957902
  H   4.13848853584913      2.74521228460261     -0.20769893301559
  H   5.08378613364891      2.61620505702167     -1.68924671205627
  H   5.83778101337510      2.28284918793954     -0.13181012389685
  H   -3.55474067848191     -2.41372043344077     -0.51638317816671
  H   1.80743794238403     -0.71579586949661      0.62691418165985
  H   2.30781080397972     -1.09793047060958     -0.88086301468586
  H   0.39015647055035     -2.65490019980595     -2.15638895543911
  C   -5.57024866657727      1.24890607546057     -0.09371517039468
  C   -4.07280027874947      1.28769594956015     -0.02895530102900
  C   -2.02584803465228      1.34430729915272      1.26413000073305
  H   -1.35270821578130      1.44016719357667     -2.05586513472270
  O   0.90061438185569      0.54052671831603      1.22882724009099
  H   -5.91835391504942      0.75885197716969     -1.00218242612283
  H   -5.99270835855916      0.72447285565983      0.76240386964426
  H   -5.98354952797800      2.25943617528612     -0.09224143011028
  C   -3.30839881869721      1.34756043500026     -1.19088934042116
  C   -1.28103539521578      1.40339852564950      0.09224913092370
  H   -1.53625880752219      1.32742736943079      2.22954338888614
  C   -1.92318630167156      1.40552600835535     -1.13761859037914
  C   -3.40824174992601      1.28371203306921      1.19740350888175
  H   -3.79964322082998      1.34307809174726     -2.15652645049630
  H   -3.97999767039061      1.22659393606862      2.11602940610174
  S   0.49629757008240      1.52193084973136      0.17798649731931
  O   0.80083482873769      2.90087858525365      0.57173263271704
  O   0.99045037926904      1.14538199842438     -1.15761986889900
