# Supplementary material for: The Interplay of Weakly Coordinating Anions and the Mechanical Bond: A Systematic Study of the Explicit Influence of Counterions on the Properties of (Pseudo)rotaxanes
Source: Molecules. 2023 Mar 30;28(7):3077. doi: 10.3390/molecules28073077 (PMC10096450; doi:10.3390/molecules28073077)
Supplement: Supplementary file 1 [file molecules-28-03077-s001.zip › optimised_most_stable_structures/a2bc7.barf24.xyz]

152
Coordinates from ORCA-job 1
  O   -1.16458373235741     -4.14767517544498     -1.55057944387944
  C   0.21039846087709     -4.18344950682986     -1.84937863758131
  C   1.02294728449219     -4.54389222854932     -0.62899653401230
  O   1.03420075941556     -3.49790589054620      0.31724189960253
  C   1.89389383985818     -3.77026839084313      1.39898118184580
  C   2.02989597765985     -2.57230350804993      2.30569177625347
  O   0.78640089823192     -2.27619716706783      2.91183506500218
  C   0.83882805715307     -1.44824752270953      4.06000890064874
  C   0.53458127717175      0.00952909949701      3.79438948694522
  O   -0.83951147703664      0.12547659523716      3.47962383940074
  C   -1.38815295943885      1.34891252733986      3.32524261915089
  C   -0.71397342120619      2.54707877358076      3.46904322838891
  C   -1.39058914629119      3.75333306383232      3.31196724311545
  C   -2.73740339082536      3.75857989164337      3.01026297660834
  C   -3.42026276219487      2.55552046890746      2.84015381843976
  C   -2.75474290892938      1.35231890436777      2.99003110454547
  O   -3.30720976669525      0.12289322479585      2.82793330089933
  C   -4.71388529900828     -0.02797335434341      2.71123983298527
  C   -5.22695972167903      0.05347281280775      1.28916829604232
  O   -4.81953456722348     -1.08524371232846      0.56990604637864
  C   -5.40994593981518     -1.18192703296484     -0.70587321408676
  C   -5.11638747781783     -2.52441163974070     -1.33596652959533
  O   -3.75679966155531     -2.63280405430644     -1.67588977598690
  C   -3.43349509087451     -3.84866085387604     -2.30639407297331
  C   -1.96813667640107     -3.88889913876629     -2.67924749068291
  C   -2.34325973060718     -3.13639940816489      1.44282782338684
  C   -2.38779135523790     -3.67266822748582      2.86309232614993
  C   -3.27783485430714     -4.90677140440447      2.96524322839523
  C   -3.29557020464505     -5.50253191133726      4.36610160525753
  N   -1.58914406861018     -1.85536503555163      1.37949758799237
  C   -1.44575369026575     -1.27084261006749      0.01596796277551
  C   -0.68035357811341      0.01910827523350      0.02019714276166
  C   0.71263228512315      0.02829668852085      0.00926447716934
  C   1.40896949148483      1.22844771803571     -0.01054614633528
  C   0.71860682502321      2.43351771568670     -0.04297232234911
  C   -0.66841690561500      2.43274812162060     -0.05286961097302
  C   -1.36171775580988      1.23170777410283     -0.01594118089796
  H   0.55328213677673     -3.22080537593497     -2.25615371838597
  H   0.41826515667255     -4.94420439462997     -2.61500724158143
  H   2.04530244656705     -4.75515056256827     -0.97103421256847
  H   0.63970665568995     -5.47130566479218     -0.18095010548768
  H   2.90192902597803     -4.01853104589920      1.03812027310137
  H   1.53735220531252     -4.63598028381892      1.97444822189152
  H   2.41947523314197     -1.71049481093774      1.75253420600270
  H   2.77068784192644     -2.82989767186706      3.07168210336913
  H   1.82344383503966     -1.50879110384275      4.53182159644165
  H   0.11384562907767     -1.84202300174201      4.77479220223702
  H   1.15398849227304      0.40770986077268      2.98146200873416
  H   0.77227084152204      0.57381937960288      4.70386970794850
  H   1.25633642638218     -0.90795463996443     -0.01213515914533
  H   -2.44943303266550     -1.12428384257661     -0.36491712196327
  H   -0.96143791652547     -2.02190336831778     -0.59588577451051
  H   2.49126554954578      1.22207072220076     -0.01803888893915
  H   0.34055037026049      2.56336927131773      3.71014340025109
  H   -1.21317544805435      3.36680124430335     -0.08494064160833
  H   -0.84851888838470      4.68184096115341      3.43153786946083
  H   -2.44509303970529      1.23525628457281     -0.03087745209877
  H   -3.27296818261782      4.69118227853156      2.89425911852363
  H   -4.47189244594720      2.58229320483566      2.58933701394706
  H   -5.23734434845638      0.70612943121064      3.32971838506878
  H   -4.93925358065039     -1.01436906008687      3.12187475663519
  H   -4.88777000578634      0.97710281192005      0.79967961895501
  H   -6.32400751705440      0.10515469551471      1.34050219779377
  H   -5.06702926318539     -0.37105590643605     -1.36343514982556
  H   -6.50225272676966     -1.09104065837661     -0.62747311021555
  H   -5.74960888566824     -2.61179135595168     -2.23056798573788
  H   -5.41973890209977     -3.32976103720075     -0.65152979733425
  H   -4.01631844432926     -3.96720403626364     -3.23059736011969
  H   -3.67822973586690     -4.70707674749893     -1.66429732404082
  H   -1.83094843233847     -4.68033340769157     -3.42885443634177
  H   -1.68381778054382     -2.94208612308923     -3.16050119477070
  H   -3.34219124421374     -2.93715495030816      1.06517316853914
  H   -1.85776983996754     -3.83336036274534      0.76556980982693
  H   -2.75921743964905     -2.89841236184849      3.54234692521146
  H   -1.37649342384079     -3.92150721066999      3.19469423970213
  H   -2.93743708724770     -5.66283621508095      2.25206156345588
  H   -4.29649349185851     -4.64361234234343      2.66690079332724
  H   -2.29776975117343     -5.81359812346755      4.67979459228702
  H   -3.94274131748187     -6.37889854597037      4.41055050284476
  H   -3.66181919858804     -4.78340827388065      5.10061895594918
  H   1.26088918259050      3.36894410578562     -0.06707276309990
  H   -2.06692308024402     -1.17226729107930      1.97550600301593
  H   -0.66057917466599     -2.00170674265962      1.80619617590382
  F   -4.30261296187205      4.73505034351678      5.95515855005189
  F   -2.61526929262994      6.06986820319125      5.88493038305712
  C   -3.15872291745805      5.05435514382005      6.56848556026532
  F   -0.84086633254725      6.35092129017528     10.94468980149250
  F   -3.49812791800935      5.54785941145691      7.77249705206656
  H   -3.74664468949643      2.40611918364302      6.42740482262607
  F   0.19753035844726      8.23076862163026     11.04840115695757
  C   0.37380461097983      6.90314368958995     11.02328378641496
  F   0.87226984604079      6.56416403830726     12.22292813464778
  C   -2.22424084649458      3.89496323616518      6.70602335016629
  C   -2.70426785319542      2.59890356462097      6.63993834977014
  F   -1.42079051526801     -0.76822541723635      6.63690421768804
  C   -0.88542245633017      4.13791088470331      6.99244382297814
  F   0.33902026762485      1.17788486690570     12.06836506224567
  C   -1.81672476738957      1.55212433804667      6.85164393236469
  C   1.27239352370382      6.47839600744772      9.90376479019033
  H   0.18644824646757      4.68412685530589      9.49708121779667
  C   -2.34844247563075      0.15620731432025      6.90928921782947
  H   -0.53290689705162      5.16181957668462      7.04053225982129
  C   1.03637424746036      5.29553535839682      9.21763516259595
  F   -3.36653124477409     -0.04679673004338      6.06497197664600
  H   2.55955002315659      8.19102029263356     10.11702926500302
  C   2.36927715079718      7.26819475419787      9.58496373340478
  H   0.46845508548208      1.87173129126034      9.60120657327690
  C   0.02387885218986      3.10652213859250      7.21890282438405
  C   -0.47900870610013      1.80552814725584      7.12386312152515
  F   -2.81466351578025     -0.12976255213697      8.13747442766470
  C   1.31209861865643      0.36305609371695     11.64059843184946
  F   2.01294296096670     -0.00098900200410     12.71976243165023
  C   1.86219487238095      4.86071206657216      8.17676823126008
  C   1.54634373947146      1.75577259511633      9.58771907986762
  F   0.70879746780549     -0.74417604730042     11.18160952243111
  B   1.60921419966590      3.39505041370356      7.48311417373659
  C   3.21718356401655      6.84820096236599      8.57204893553731
  C   2.16060971409120      1.01332159810327     10.59232260440600
  H   0.19886468733446      0.97338740699871      7.27765646597210
  F   4.87602317334955      8.38270388618789      9.23612661433396
  C   2.96039851843303      5.66820687093784      7.87947804110971
  C   2.27553308740097      2.37668259909096      8.57344554624484
  H   1.63973385584222      5.22811897074472      5.41167402321347
  C   4.37746997172867      7.71419059301680      8.18889832314016
  C   2.17322063085479      4.33729556546417      5.09952797864634
  F   2.57505542253127      5.12983020428262      1.62204230221482
  C   2.30394453510356      3.28596394580332      6.00888986197906
  F   5.38827050035557      7.01929399441820      7.65607098177312
  C   3.53849215373673      0.85909708343627     10.61356620067388
  F   1.53465774478043      6.21598191468137      3.15870550179688
  C   3.66204313301935      2.22399015381201      8.63087111744706
  H   3.63781614251229      5.36000421557437      7.09206472465880
  H   4.01981488001251      0.28070623527563     11.38924505304764
  C   2.61563936655897      5.46549904504134      2.91659185042373
  C   4.28553753773700      1.47761174892722      9.62108611678615
  C   2.70029536268125      4.27424811755800      3.81650965256014
  C   2.97408920456581      2.14940053986556      5.55155977596329
  F   4.02643193200760      8.63574230151221      7.27765018371083
  H   3.07218053033434      1.29947683384327      6.21547830827004
  H   4.27059812076952      2.71684363578377      7.88044770970512
  C   3.38485456678680      3.14441159153436      3.39270329278820
  C   3.51470226250729      2.07895453622016      4.27205236949382
  F   3.68410811086318      6.26309675513634      3.06984120773744
  C   5.77956264824569      1.40852999314121      9.62960354350271
  F   6.25248586513853      0.45013696644831     10.43151115072857
  F   6.27650059689580      1.17789538097678      8.40695993846183
  F   4.14183689739160     -0.17684506396033      4.61863208378420
  H   3.81012785478387      3.09431668222064      2.39864191192458
  C   4.31668024427604      0.89201646067916      3.83509442072098
  F   6.32092086332469      2.56361513964175     10.04776648671419
  F   4.01258551348999      0.50902600299474      2.58675899860990
  F   5.63073925657048      1.16146842171130      3.83814846553064
