# Supplementary material for: The Interplay of Weakly Coordinating Anions and the Mechanical Bond: A Systematic Study of the Explicit Influence of Counterions on the Properties of (Pseudo)rotaxanes
Source: Molecules. 2023 Mar 30;28(7):3077. doi: 10.3390/molecules28073077 (PMC10096450; doi:10.3390/molecules28073077)
Supplement: Supplementary file 1 [file molecules-28-03077-s001.zip › optimised_most_stable_structures/a1ttfc8.pf6.xyz]

148
Energy = -6834.380369874
C    -6.7898126   -5.0478449    0.2064275 
C    -6.8913542   -4.5200772    1.5084312 
C    -5.8069449   -3.9238643    2.0973464 
C    -5.6028981   -4.9788737   -0.4750964 
C    -4.4688348   -4.3785162    0.1127853 
C    -4.5757293   -3.8325091    1.4106166 
C    -3.4492020   -3.1930298    1.9794178 
C    -3.2256176   -4.3105618   -0.5603022 
C    -2.1409402   -3.7053435    0.0088231 
C    -2.2673856   -3.0981701    1.2981386 
O    -1.1780721   -2.4484081    1.7562014 
O    -0.9158078   -3.6431438   -0.5645410 
C    -0.6984781   -4.4539973   -1.7130735 
C     0.7622373   -4.4868530   -2.0797390 
O     1.1617849   -3.3032317   -2.7274240 
C     2.4635198   -3.4272082   -3.2631548 
C     2.7327050   -2.3919420   -4.3256813 
O     2.8319108   -1.1104436   -3.7617723 
C    -1.3335140   -1.6734608    2.9337061 
C    -0.1414062   -0.7709742    3.1091404 
O    -0.0576686    0.1095981    2.0082563 
C     0.4294048    1.4069719    2.2945691 
C     1.8540330    1.4530535    2.7940756 
O     2.6957584    0.8966235    1.8206502 
C     3.1493226   -0.1058355   -4.6843471 
C     2.8822329    1.2432685   -4.0571378 
S     4.0243586    1.5503247   -2.6648251 
C     4.0477441    0.8202175    2.1791695 
C     4.8055798    2.1182848    1.9728464 
S     5.0939650    2.5868589    0.2368239 
C     3.5196402    2.9796170   -0.3922040 
C     3.1022598    2.6011345   -1.6134112 
S     2.5198264    4.1673986    0.4564335 
S     1.5970981    3.3215210   -2.1847956 
C     1.1467156    3.9075226   -0.5959628 
C    -0.1330573    4.0947858   -0.2420568 
S    -1.4654110    3.6925056   -1.3192959 
S    -0.6405323    4.6979912    1.3166282 
C    -2.2607532    4.0047044    1.1910121 
C    -2.6380282    3.5579090   -0.0198324 
S    -3.2813130    3.9977704    2.6039459 
C    -4.2149395    5.5397528    2.3704421 
S    -4.2297675    2.9225740   -0.3318998 
C    -4.1437719    2.4224487   -2.0676684 
H    -7.6538699   -5.5086443   -0.2544454 
H    -7.8315142   -4.5820985    2.0410098 
H    -5.8861832   -3.5087110    3.0952027 
H    -5.5235893   -5.3865335   -1.4758231 
H    -3.5582155   -2.7699526    2.9689110 
H    -3.1652751   -4.7439278   -1.5491349 
H    -1.0127416   -5.4801420   -1.4984713 
H    -1.2903054   -4.0904711   -2.5595879 
H     0.8909804   -5.3472874   -2.7505631 
H     1.3742471   -4.6835538   -1.1896688 
H     2.5794406   -4.4074082   -3.7450312 
H     3.2205108   -3.3653747   -2.4702991 
H     1.9434861   -2.4233717   -5.0889574 
H     3.6725201   -2.6728755   -4.8203123 
H    -2.2386064   -1.0600691    2.8680183 
H    -1.4277362   -2.3180623    3.8138636 
H     0.7868153   -1.3415400    3.2176954 
H    -0.2971673   -0.2199821    4.0432383 
H    -0.2145931    1.8989256    3.0326313 
H     0.3479528    1.9683594    1.3628867 
H     2.0850981    2.5067568    2.9988059 
H     1.9562007    0.9165892    3.7484055 
H     2.5162167   -0.1695156   -5.5776733 
H     4.1911791   -0.1914754   -5.0219861 
H     1.8511973    1.2675846   -3.7105741 
H     3.0155641    2.0233633   -4.8042722 
H     4.1578150    0.5277908    3.2328641 
H     4.4937208    0.0299246    1.5733589 
H     4.3534173    2.9551518    2.5077127 
H     5.8169889    2.0084273    2.3693878 
H    -3.5522483    6.4012293    2.3929820 
H    -4.9166074    5.6087493    3.1999561 
H    -4.7704974    5.5153101    1.4360000 
H    -5.0940124    1.9279631   -2.2612564 
H    -3.3437560    1.7083965   -2.2508319 
H    -4.0557170    3.2803535   -2.7308152 
C     3.2564771   -3.6479728    1.3257529 
C     4.5933797   -3.5540725    0.9535400 
C     5.0504751   -2.5774929    0.0693739 
C     4.1231128   -1.6847812   -0.4465425 
C     2.7803142   -1.7469194   -0.0942831 
C     2.3550928   -2.7237603    0.7921457 
C     2.7535678   -4.7235617    2.2869781 
C     2.1176629   -4.0586554    3.5142022 
C     3.8744626   -5.6429892    2.7727756 
C     1.6988366   -5.5883371    1.5843388 
C     6.5099008   -2.4585474   -0.3573142 
C     6.6011268   -2.6021540   -1.8829096 
C     7.3954145   -3.5298256    0.2783426 
C     7.0449214   -1.0817136    0.0595161 
C     1.8939899   -0.7264747   -0.7474165 
N     0.4441107   -0.9534780   -0.5736237 
C    -0.3711368   -0.1338799   -1.5202232 
C    -1.8095158   -0.5433346   -1.5009113 
C    -2.6388296   -0.2542187   -0.4272144 
C    -2.3485778   -1.2212976   -2.5921111 
C    -3.6749329   -1.5982007   -2.6077467 
C    -4.4975393   -1.3051946   -1.5212561 
C    -3.9737783   -0.6320362   -0.4240282 
O    -5.7817348   -1.7107894   -1.6352096 
C    -6.6749197   -1.4598539   -0.5744830 
C    -7.0597571   -0.0515220   -0.4880022 
C    -7.3876262    1.1023421   -0.4192866 
H     5.3002193   -4.2628599    1.3577273 
H     4.4320427   -0.9155387   -1.1446235 
H     1.3123804   -2.7900511    1.0765948 
H     2.8198393   -3.3879817    4.0121327 
H     1.2330873   -3.4815895    3.2448225 
H     1.8017928   -4.8146110    4.2359795 
H     4.6464247   -5.0979229    3.3190492 
H     4.3532091   -6.1780446    1.9507020 
H     3.4634962   -6.3918525    3.4516096 
H     0.8435225   -4.9997906    1.2499803 
H     2.1209963   -6.0925792    0.7128699 
H     1.3231162   -6.3559160    2.2643121 
H     6.2294615   -3.5759801   -2.2075345 
H     7.6381646   -2.5117439   -2.2129897 
H     6.0219809   -1.8374575   -2.4024787 
H     7.0842274   -4.5382875   -0.0006531 
H     7.3997607   -3.4652238    1.3680084 
H     8.4254401   -3.4022812   -0.0586497 
H     7.0060767   -0.9585849    1.1438991 
H     8.0853586   -0.9665834   -0.2520674 
H     6.4739521   -0.2655281   -0.3862187 
H     2.1093652    0.2688476   -0.3625693 
H     2.0897371   -0.7251960   -1.8150546 
H    -6.2697138   -1.8016950    0.3832684 
H    -7.6848297    2.1242661   -0.3553129 
H     0.0535357   -0.2778146   -2.5109605 
H    -0.2313296    0.9123426   -1.2459423 
H    -2.2551005    0.2893540    0.4278996 
H    -1.7234325   -1.4440349   -3.4459666 
H    -4.0860951   -2.1197863   -3.4625675 
H    -4.5805858   -0.3677316    0.4296523 
H    -7.5577304   -2.0669685   -0.7770164 
H     0.2060583   -1.9389706   -0.7166196 
H     0.1786653   -0.7123146    0.3953457 
F    -0.1871333    0.0320338   -5.1069087 
F    -0.9717377    0.8556116   -7.1127788 
P    -1.0567442    1.3463321   -5.5552692 
F    -1.9198212    2.6520646   -6.0168802 
F     0.3257008    2.1924170   -5.7587492 
F    -2.4362854    0.4984156   -5.3709505 
F    -1.1312623    1.8316394   -4.0046585 
