# Supplementary material for: The Interplay of Weakly Coordinating Anions and the Mechanical Bond: A Systematic Study of the Explicit Influence of Counterions on the Properties of (Pseudo)rotaxanes
Source: Molecules. 2023 Mar 30;28(7):3077. doi: 10.3390/molecules28073077 (PMC10096450; doi:10.3390/molecules28073077)
Supplement: Supplementary file 1 [file molecules-28-03077-s001.zip › optimised_most_stable_structures/a1ttfc8.tfo.xyz]

149
Energy = -6855.190924956
C    -6.8109234   -4.9749700    0.2081568 
C    -6.9090191   -4.4455916    1.5098125 
C    -5.8191881   -3.8607306    2.1004672 
C    -5.6230177   -4.9158499   -0.4727318 
C    -4.4835686   -4.3274065    0.1170337 
C    -4.5860640   -3.7820837    1.4155318 
C    -3.4515386   -3.1613412    1.9893895 
C    -3.2387042   -4.2722963   -0.5541130 
C    -2.1473738   -3.6823114    0.0183190 
C    -2.2669650   -3.0804772    1.3111602 
O    -1.1703890   -2.4463156    1.7729886 
O    -0.9215882   -3.6353834   -0.5534215 
C    -0.7181397   -4.4475350   -1.7034843 
C     0.7383053   -4.4856493   -2.0833577 
O     1.1309532   -3.2989622   -2.7285387 
C     2.4358839   -3.4037881   -3.2594066 
C     2.6675226   -2.3904334   -4.3511476 
O     2.6588376   -1.0899806   -3.8255843 
C    -1.3163859   -1.6749970    2.9544154 
C    -0.1265547   -0.7672684    3.1185253 
O    -0.0618590    0.1123865    2.0157902 
C     0.4155805    1.4155703    2.2899812 
C     1.8405022    1.4747463    2.7870649 
O     2.6764603    0.8771682    1.8334289 
C     2.9390118   -0.0907933   -4.7666525 
C     2.7043533    1.2603297   -4.1317452 
S     3.9149293    1.5621295   -2.7930769 
C     4.0307092    0.8168060    2.1852117 
C     4.7904119    2.0981198    1.8988294 
S     5.0517308    2.4769797    0.1369113 
C     3.4897769    2.9459366   -0.4702908 
C     3.0496665    2.6156573   -1.6986324 
S     2.5452035    4.1604884    0.4081850 
S     1.5778430    3.4183322   -2.2444994 
C     1.1550013    3.9609180   -0.6351739 
C    -0.1201067    4.1366999   -0.2605478 
S    -1.4610275    3.7451152   -1.3312382 
S    -0.6137462    4.7040071    1.3149475 
C    -2.2253064    3.9884127    1.1973406 
C    -2.6120009    3.5645447   -0.0191231 
S    -3.2237704    3.9297743    2.6241194 
C    -4.1660301    5.4748236    2.4547419 
S    -4.1935982    2.9040817   -0.3277361 
C    -4.1033936    2.4209160   -2.0684460 
H    -7.6784679   -5.4286653   -0.2532136 
H    -7.8509518   -4.4963034    2.0404655 
H    -5.8951264   -3.4464565    3.0989691 
H    -5.5470771   -5.3218515   -1.4743907 
H    -3.5565002   -2.7417599    2.9808244 
H    -3.1819391   -4.7049957   -1.5434272 
H    -1.0365410   -5.4719373   -1.4864343 
H    -1.3142903   -4.0804062   -2.5455164 
H     0.8584206   -5.3430129   -2.7596255 
H     1.3584952   -4.6879251   -1.2003021 
H     2.5846826   -4.3936153   -3.7112640 
H     3.1891061   -3.2932494   -2.4683692 
H     1.9051504   -2.5022384   -5.1344279 
H     3.6380876   -2.6203976   -4.8118524 
H    -2.2231904   -1.0632566    2.8996277 
H    -1.4009598   -2.3225049    3.8333703 
H     0.8064668   -1.3321058    3.2158174 
H    -0.2745376   -0.2174906    4.0545934 
H    -0.2311698    1.9105146    3.0237082 
H     0.3293483    1.9676572    1.3529709 
H     2.0766854    2.5343893    2.9514423 
H     1.9415813    0.9736192    3.7604267 
H     2.2628172   -0.1544662   -5.6282487 
H     3.9647406   -0.1822891   -5.1499209 
H     1.6882494    1.2975224   -3.7420867 
H     2.8070231    2.0366221   -4.8879261 
H     4.1493217    0.5844480    3.2528228 
H     4.4705444   -0.0075218    1.6216770 
H     4.3536589    2.9638094    2.3995989 
H     5.8079435    2.0020630    2.2831536 
H    -3.5021654    6.3357623    2.4639038 
H    -4.8330282    5.5315211    3.3133609 
H    -4.7592284    5.4664525    1.5434236 
H    -5.0290623    1.8797813   -2.2555641 
H    -3.2687372    1.7514696   -2.2689939 
H    -4.0671972    3.2879065   -2.7232712 
C     3.2707370   -3.6598646    1.3339116 
C     4.6108770   -3.5671770    0.9737397 
C     5.0786877   -2.5887317    0.0968178 
C     4.1579154   -1.6914944   -0.4240090 
C     2.8115332   -1.7528859   -0.0836311 
C     2.3761924   -2.7326577    0.7943632 
C     2.7567062   -4.7378799    2.2864642 
C     2.0963602   -4.0774148    3.5031693 
C     3.8734700   -5.6523706    2.7906111 
C     1.7175378   -5.6061338    1.5650635 
C     6.5440623   -2.4715785   -0.3102294 
C     6.6561714   -2.5882150   -1.8365177 
C     7.4151123   -3.5594123    0.3174432 
C     7.0810476   -1.1056274    0.1384328 
C     1.9318289   -0.7301368   -0.7407594 
N     0.4807571   -0.9417946   -0.5584673 
C    -0.3278118   -0.0860106   -1.4800685 
C    -1.7644966   -0.5001414   -1.5000800 
C    -2.6112762   -0.2607566   -0.4282481 
C    -2.2866331   -1.1262108   -2.6301828 
C    -3.6106433   -1.5082458   -2.6810910 
C    -4.4492077   -1.2701858   -1.5931136 
C    -3.9450638   -0.6422840   -0.4613081 
O    -5.7300671   -1.6778357   -1.7423413 
C    -6.6436316   -1.4572697   -0.6929318 
C    -7.0264648   -0.0508842   -0.5696592 
C    -7.3538781    1.1009546   -0.4709733 
H     5.3127054   -4.2781669    1.3827405 
H     4.4750809   -0.9167176   -1.1133592 
H     1.3302886   -2.7991880    1.0671273 
H     2.7865937   -3.4047264    4.0149577 
H     1.2139727   -3.5038851    3.2194276 
H     1.7710793   -4.8360812    4.2179384 
H     4.6347272   -5.1037256    3.3483449 
H     4.3672371   -6.1865260    1.9768300 
H     3.4548430   -6.4023942    3.4634946 
H     0.8629915   -5.0208776    1.2226549 
H     2.1543272   -6.1030913    0.6966129 
H     1.3373655   -6.3795462    2.2359566 
H     6.2759608   -3.5501762   -2.1856077 
H     7.6993636   -2.5064678   -2.1489193 
H     6.0973773   -1.8050309   -2.3505962 
H     7.0985349   -4.5611350    0.0205876 
H     7.4107678   -3.5113422    1.4079641 
H     8.4491063   -3.4348947   -0.0083462 
H     7.0255677   -1.0001948    1.2239668 
H     8.1269297   -0.9913509   -0.1548207 
H     6.5214350   -0.2794022   -0.3033590 
H     2.1575021    0.2661952   -0.3648891 
H     2.1219135   -0.7352989   -1.8091963 
H    -6.2599931   -1.8309354    0.2619886 
H    -7.6501754    2.1213378   -0.3809603 
H     0.1104271   -0.1837980   -2.4692828 
H    -0.1952937    0.9489378   -1.1631138 
H    -2.2427334    0.2475944    0.4545168 
H    -1.6559664   -1.2942362   -3.4928531 
H    -4.0082449   -1.9873628   -3.5667081 
H    -4.5644647   -0.4174958    0.3946787 
H    -7.5241687   -2.0541341   -0.9317855 
H     0.2286299   -1.9198951   -0.7237865 
H     0.2248613   -0.7170604    0.4168479 
C    -1.9286518    2.9470822   -5.9683262 
S    -1.0563328    1.4107642   -5.4469259 
O    -0.8579414    1.6181493   -4.0148493 
O    -2.0023250    0.3560363   -5.8137506 
O     0.1606365    1.4452743   -6.2638550 
F    -3.1005365    3.0778625   -5.3450686 
F    -1.1995883    4.0293915   -5.6980395 
F    -2.1692686    2.9360982   -7.2821580 
