# Supplementary material for: The Interplay of Weakly Coordinating Anions and the Mechanical Bond: A Systematic Study of the Explicit Influence of Counterions on the Properties of (Pseudo)rotaxanes
Source: Molecules. 2023 Mar 30;28(7):3077. doi: 10.3390/molecules28073077 (PMC10096450; doi:10.3390/molecules28073077)
Supplement: Supplementary file 1 [file molecules-28-03077-s001.zip › optimised_most_stable_structures/a2.tfo.xyz]

38
Coordinates from ORCA-job 1
  C   0.59650476425978     -3.18954599264462      0.63182778058792
  C   2.04926501072841     -2.78304236560543      0.46256166693481
  C   2.43476691332335     -2.36608053593567     -0.95353505442728
  C   3.93712815674877     -2.18048414729134     -1.10340611873766
  N   -0.33913178424781     -2.09384746459680      0.25424099050710
  C   -1.76113586604811     -2.35907107447877      0.61627875828594
  C   -2.64883193656010     -1.28278545260629      0.06562765769525
  C   -3.29750986398897     -1.46966336399133     -1.15118579252940
  C   -4.08558866303433     -0.46149463646687     -1.68876783836753
  C   -4.22648037184770      0.74354669063013     -1.01398781890898
  C   -3.58158695009261      0.93645074917472      0.20069733840128
  C   -2.79936876364832     -0.07410087361862      0.74059658766166
  H   -1.80322963110364     -2.40786056658807      1.70379711493425
  H   -2.02090588145634     -3.33785199038784      0.21488763029712
  H   -4.58951856513794     -0.61820815851019     -2.63336422204176
  H   -3.68982183576945      1.87337738152127      0.73106433225275
  H   -2.30790330700915      0.07845433343924      1.69336167882878
  H   0.38348857808309     -3.44480970218652      1.66920633335979
  H   0.34511843472880     -4.04854105972069      0.00976462212137
  H   2.64558983644476     -3.64826664611304      0.76406022181192
  H   2.29262426283659     -1.98412345572916      1.16809357982414
  H   1.93454088682610     -1.43046039389907     -1.22129144203202
  H   2.08395127660021     -3.12000172169180     -1.66474451203075
  H   4.19717806524395     -1.85783509480824     -2.11157727738981
  H   4.46903242536261     -3.11168544888454     -0.90262557081491
  H   4.31247260176185     -1.42901336510457     -0.40759492528389
  H   -4.83928205550524      1.53093198321877     -1.43326725904866
  H   -0.03347908901714     -1.20253086128804      0.70334268148461
  H   -0.28369914669778     -1.93257784942392     -0.75282070862267
  H   -3.19013384249922     -2.40942454550021     -1.68038578531318
  O   0.30173913980125      1.20182066245119     -0.84336283109135
  F   3.05121335040215      1.21547074312329      0.22370035043205
  F   2.50859548878239      2.32907238543155      1.98801957283611
  S   0.46099967326122      1.47775330968371      0.58175988004930
  C   2.18698148643099      2.09958511014810      0.71785760019783
  O   -0.33842939047389      2.56973599292242      1.12380488361911
  O   0.49398657908830      0.27027389766329      1.43801017288710
  F   2.32167987108005      3.23726887906918      0.04078294523371
