# Supplementary material for: The Interplay of Weakly Coordinating Anions and the Mechanical Bond: A Systematic Study of the Explicit Influence of Counterions on the Properties of (Pseudo)rotaxanes
Source: Molecules. 2023 Mar 30;28(7):3077. doi: 10.3390/molecules28073077 (PMC10096450; doi:10.3390/molecules28073077)
Supplement: Supplementary file 1 [file molecules-28-03077-s001.zip › optimised_most_stable_structures/a1s.ntf2.xyz]

98
Energy = -3552.415140506
C    -2.2396937   -3.2651354    1.3102649 
C    -2.2440219   -3.8629224    0.0522453 
C    -1.7515196   -3.2362578   -1.0903726 
C    -1.2613028   -1.9420765   -0.9504023 
C    -1.2432445   -1.3169223    0.2907630 
C    -1.7208466   -1.9789265    1.4123157 
C    -2.7488465   -4.0396578    2.5220749 
C    -2.8124089   -3.1716537    3.7793696 
C    -1.7925627   -5.2088848    2.7940739 
C    -4.1583724   -4.5787519    2.2466637 
C    -1.8092348   -3.9381116   -2.4448232 
C    -1.3899130   -5.4079774   -2.3201268 
C    -0.8827978   -3.2770628   -3.4681488 
C    -3.2524258   -3.8678314   -2.9620984 
C    -0.6815098    0.0685888    0.4175027 
N     0.7972626    0.0430427    0.2418594 
C     1.4678523    1.3776634    0.3216749 
C     2.9163653    1.2210823   -0.0173797 
C     3.3316757    1.2403398   -1.3416787 
C     3.8553314    0.9400423    0.9698539 
C     5.1648452    0.6497642    0.6415530 
C     5.5603256    0.6394606   -0.6943245 
C     4.6423070    0.9546853   -1.6898868 
O     6.8557255    0.3157730   -0.9204359 
C     7.2812745    0.0321339   -2.2303233 
C     6.6939399   -1.2527765   -2.7145607 
H     8.3686986   -0.0467717   -2.1784014 
H    -2.6400049   -4.8666856   -0.0384772 
H    -0.8954282   -1.4002820   -1.8145381 
H    -1.6803452   -1.4755400    2.3679822 
H    -3.4733737   -2.3122590    3.6495617 
H    -3.2022259   -3.7614934    4.6107095 
H    -1.8286808   -2.8048685    4.0741835 
H    -1.7222334   -5.8841038    1.9400073 
H    -2.1393413   -5.7917296    3.6501978 
H    -0.7877208   -4.8465268    3.0172636 
H    -4.1848849   -5.2659352    1.4003608 
H    -4.5290056   -5.1241116    3.1168430 
H    -4.8571905   -3.7664015    2.0388982 
H    -0.3812209   -5.4999101   -1.9177670 
H    -1.4005343   -5.8803162   -3.3040161 
H    -2.0606221   -5.9853307   -1.6836056 
H    -0.9057807   -3.8421645   -4.4015791 
H     0.1512008   -3.2551675   -3.1171199 
H    -1.1825737   -2.2562005   -3.7089639 
H    -3.3377057   -4.3624288   -3.9322301 
H    -3.9457874   -4.3581806   -2.2763493 
H    -3.5782650   -2.8331324   -3.0833014 
H    -1.0788056    0.7434679   -0.3403069 
H    -0.8843951    0.4997828    1.3962947 
H     1.2267132   -0.6094129    0.9312727 
H     1.0239387   -0.3786816   -0.6607853 
H     1.3122166    1.7549385    1.3313298 
H     0.9507471    2.0374088   -0.3738028 
H     2.6219758    1.4684401   -2.1283903 
H     3.5597753    0.9363850    2.0102852 
H     5.8851868    0.4164875    1.4150906 
H     4.9142132    0.9680274   -2.7361511 
H     7.0603303    0.8482230   -2.9273041 
C     5.9563433   -2.2079132   -2.1135752 
N     6.2990765   -2.7770957   -4.2596786 
O     6.9068986   -1.5848651   -3.9911978 
C     5.7241585   -3.1518023   -3.1510374 
C     4.9404509   -4.3918437   -3.0693493 
H     2.8829875   -7.6396406   -2.7633067 
C     4.4897322   -6.4980343   -1.9508345 
C     3.1428279   -5.8208471   -3.8434651 
C     5.2284945   -5.3226816   -2.0633901 
H     4.7045555   -7.2300341   -1.1857563 
H     1.5919666   -3.9493595   -5.2204538 
C     3.8821381   -4.6443290   -3.9521275 
C     3.4597714   -6.7275850   -2.8465016 
H     2.3217763   -6.0354389   -4.5121199 
H     7.2960579   -5.3203962    0.4343484 
O     6.2560953   -5.0088803   -1.2594129 
H     5.6044631   -5.8388981    0.5338054 
H     6.7901274   -6.8164194   -0.3658998 
C     6.4854577   -5.7987902   -0.1096372 
H     2.6679852   -4.7559529   -6.3824256 
C     2.5448747   -3.8723545   -5.7512299 
O     3.6309135   -3.6946837   -4.8658739 
H     2.5190832   -2.9907966   -6.3869908 
H     5.5946485   -2.2458254   -1.1029766 
C     2.0357062   -4.3669500    0.2371869 
S     3.0032542   -2.8018880    0.5841555 
O     4.3102673   -3.2530748    1.0198718 
F     1.9850490   -4.5346013   -1.0733600 
O     2.8802228   -2.0221461   -0.6315855 
F     0.8035840   -4.2727670    0.7049401 
F     2.6287263   -5.4156154    0.7807527 
C     3.3311010   -1.6628014    4.1226541 
S     1.9972500   -2.5492468    3.2008204 
O     2.3081428   -3.9593940    3.3598093 
F     4.5110437   -1.8340418    3.5531550 
O     0.7816165   -2.0068962    3.7710395 
F     3.3759284   -2.1330718    5.3620789 
F     3.0608334   -0.3641769    4.1703549 
N     2.1464540   -2.0209992    1.7028244 
