# Supplementary material for: The Interplay of Weakly Coordinating Anions and the Mechanical Bond: A Systematic Study of the Explicit Influence of Counterions on the Properties of (Pseudo)rotaxanes
Source: Molecules. 2023 Mar 30;28(7):3077. doi: 10.3390/molecules28073077 (PMC10096450; doi:10.3390/molecules28073077)
Supplement: Supplementary file 1 [file molecules-28-03077-s001.zip › optimised_most_stable_structures/a1ttfc8.tso.xyz]

159
Energy = -6788.577959154
C    -6.4538973   -5.7833035   -0.5201295 
C    -6.8769399   -4.9265763    0.5146082 
C    -5.9795617   -4.0923871    1.1279149 
C    -5.1427486   -5.7883910   -0.9192101 
C    -4.2009131   -4.9336572   -0.3068574 
C    -4.6259135   -4.0736273    0.7283695 
C    -3.6808011   -3.2136850    1.3345493 
C    -2.8455458   -4.9024711   -0.7130908 
C    -1.9517505   -4.0389708   -0.1429078 
C    -2.3779608   -3.1819542    0.9201317 
O    -1.4294368   -2.3863234    1.4542852 
O    -0.6598185   -3.9157993   -0.5220470 
C    -0.1834086   -4.8421997   -1.4875501 
C     1.2543723   -4.5678602   -1.8415928 
O     1.3552934   -3.4299280   -2.6667938 
C     2.5425041   -3.4367711   -3.4305181 
C     2.5521151   -2.3355544   -4.4609609 
O     2.7671293   -1.0892351   -3.8498319 
C    -1.8360526   -1.5022439    2.4833562 
C    -0.6725981   -0.6429980    2.8971971 
O    -0.2636700    0.1508176    1.8064446 
C     0.3182012    1.3961167    2.1378999 
C     1.6825226    1.3000873    2.7792050 
O     2.5446948    0.6498376    1.8856725 
C     2.9048978   -0.0269009   -4.7527476 
C     2.7373399    1.2835489   -4.0178171 
S     4.0352116    1.5079940   -2.7449083 
C     3.8633954    0.4887036    2.3264553 
C     4.7373223    1.7032724    2.0761765 
S     5.1086950    2.0504722    0.3267102 
C     3.6561592    2.7523747   -0.3252230 
C     3.2521920    2.5671604   -1.5965822 
S     2.8138229    4.0146729    0.5922600 
S     1.9374518    3.6026321   -2.1551749 
C     1.4736783    4.0567520   -0.5320443 
C     0.2009884    4.3230392   -0.2077743 
S    -1.1014228    4.1505287   -1.3773590 
S    -0.3419590    4.7853131    1.3858012 
C    -1.9842392    4.1838989    1.1232621 
C    -2.3287290    3.9086993   -0.1476288 
S    -3.0478567    4.0274711    2.4943545 
C    -3.9340006    5.6137079    2.4431444 
S    -3.9285294    3.3957236   -0.6071356 
C    -3.7220004    2.8781733   -2.3305212 
H    -7.1687959   -6.4398884   -0.9991397 
H    -7.9138116   -4.9306984    0.8252632 
H    -6.3028866   -3.4347384    1.9266194 
H    -4.8169963   -6.4479041   -1.7152198 
H    -4.0271908   -2.5731491    2.1340979 
H    -2.5495554   -5.5636300   -1.5158732 
H    -0.2588966   -5.8592961   -1.0891926 
H    -0.7872743   -4.7941727   -2.3999133 
H     1.6072217   -5.4606134   -2.3749163 
H     1.8733078   -4.4662845   -0.9405110 
H     2.6306909   -4.3885664   -3.9719155 
H     3.4266716   -3.3505916   -2.7852349 
H     1.6114034   -2.3343297   -5.0270226 
H     3.3598159   -2.5632889   -5.1697280 
H    -2.6574999   -0.8658391    2.1372723 
H    -2.1858297   -2.0609769    3.3582559 
H     0.1529178   -1.2574232    3.2732198 
H    -1.0124998   -0.0166888    3.7301047 
H    -0.3463975    1.9597765    2.8028864 
H     0.3936724    1.9521013    1.2016187 
H     2.0040044    2.3250938    3.0062688 
H     1.6347810    0.7625011    3.7373605 
H     2.1213953   -0.0488270   -5.5203884 
H     3.8718719   -0.0751595   -5.2716548 
H     1.7519108    1.3173743   -3.5566085 
H     2.8019611    2.0985427   -4.7383557 
H     3.8968565    0.2615858    3.4012464 
H     4.2749122   -0.3729127    1.7980938 
H     4.3511732    2.6040138    2.5562243 
H     5.7239888    1.5251010    2.5084564 
H    -3.2456886    6.4462624    2.5653730 
H    -4.6343837    5.6066959    3.2766423 
H    -4.4891071    5.7178703    1.5139538 
H    -4.6278018    2.3266797   -2.5736372 
H    -2.8766665    2.2065583   -2.4618366 
H    -3.6368340    3.7298111   -3.0017427 
C     3.2733067   -3.4346666    1.5813338 
C     4.5784297   -3.5159759    1.1034552 
C     5.0313186   -2.7300895    0.0454563 
C     4.1292126   -1.8553874   -0.5462555 
C     2.8210786   -1.7483196   -0.0931020 
C     2.4050817   -2.5285092    0.9744318 
C     2.7776315   -4.2809721    2.7508591 
C     2.4529667   -3.3557156    3.9306668 
C     3.8173029   -5.2996831    3.2189556 
C     1.5150099   -5.0490264    2.3375909 
C     6.4634637   -2.7871585   -0.4758495 
C     6.4512372   -3.1457760   -1.9678141 
C     7.3126664   -3.8252547    0.2570283 
C     7.1138483   -1.4099009   -0.2868788 
C     1.9491985   -0.7502875   -0.7935856 
N     0.4986989   -1.0150266   -0.6686534 
C    -0.2991884   -0.2635527   -1.6846784 
C    -1.7411207   -0.6463368   -1.6156399 
C    -2.6297250    0.0157679   -0.7827536 
C    -2.2216488   -1.6927804   -2.3987934 
C    -3.5495585   -2.0655965   -2.3488861 
C    -4.4355440   -1.3823262   -1.5189199 
C    -3.9711984   -0.3332539   -0.7321938 
O    -5.7169288   -1.8096535   -1.5534828 
C    -6.6758895   -1.1532205   -0.7602570 
C    -7.0206881    0.1691811   -1.2827553 
C    -7.3125335    1.2479046   -1.7237634 
H     5.2619443   -4.2115917    1.5668814 
H     4.4345229   -1.2309276   -1.3775474 
H     1.3905375   -2.4463704    1.3437586 
H     3.3344352   -2.7928822    4.2429710 
H     1.6760339   -2.6336763    3.6774238 
H     2.0991360   -3.9333532    4.7872780 
H     4.7268157   -4.8228738    3.5884263 
H     4.0963570   -5.9941162    2.4242248 
H     3.4066652   -5.8900870    4.0396961 
H     0.7053097   -4.3877668    2.0291308 
H     1.7237745   -5.7253757    1.5061629 
H     1.1485468   -5.6498201    3.1726518 
H     5.9899741   -4.1213464   -2.1332054 
H     7.4705094   -3.1863445   -2.3578097 
H     5.9026836   -2.4137329   -2.5622933 
H     6.9132327   -4.8351318    0.1456033 
H     7.3961196   -3.6092709    1.3237700 
H     8.3239039   -3.8278870   -0.1531666 
H     7.1455474   -1.1342434    0.7692201 
H     8.1392789   -1.4168563   -0.6630838 
H     6.5696444   -0.6247875   -0.8133399 
H     2.1279627    0.2550726   -0.4160584 
H     2.1784963   -0.7578035   -1.8535480 
H    -6.3540675   -1.0742755    0.2837104 
H    -7.5802105    2.2054794   -2.1082369 
H     0.1151426   -0.4920150   -2.6632107 
H    -0.1435597    0.7983608   -1.4959947 
H    -2.2863111    0.8385268   -0.1666995 
H    -1.5523930   -2.2023911   -3.0803854 
H    -3.9135953   -2.8808530   -2.9605509 
H    -4.6262902    0.2393770   -0.0906366 
H    -7.5601094   -1.7913103   -0.7688351 
H     0.3071096   -2.0147020   -0.7727339 
H     0.1638331   -0.7383457    0.2677284 
C    -6.7962412    2.3152315   -5.8831848 
C    -5.3393645    1.9798728   -5.7550883 
C    -3.5654022    0.5632358   -4.9148101 
H    -2.2874146    3.1363261   -6.7018673 
O    -0.1701709    1.5998835   -6.4004653 
H    -7.1284156    2.2543098   -6.9210167 
H    -7.4157608    1.6366046   -5.2979324 
H    -7.0000381    3.3314203   -5.5424858 
C    -4.3684878    2.7850513   -6.3516728 
C    -2.6135045    1.3775544   -5.5072126 
H    -3.2626049   -0.2957439   -4.3326800 
C    -3.0191796    2.4934546   -6.2297656 
C    -4.9143536    0.8642350   -5.0409349 
H    -4.6719448    3.6587151   -6.9172839 
H    -5.6447954    0.2253266   -4.5576529 
S    -0.8738258    1.0743178   -5.2138620 
O    -0.7321383   -0.3870776   -5.0680267 
O    -0.5844500    1.8329812   -3.9852332 
