# Supplementary material for: The Interplay of Weakly Coordinating Anions and the Mechanical Bond: A Systematic Study of the Explicit Influence of Counterions on the Properties of (Pseudo)rotaxanes
Source: Molecules. 2023 Mar 30;28(7):3077. doi: 10.3390/molecules28073077 (PMC10096450; doi:10.3390/molecules28073077)
Supplement: Supplementary file 1 [file molecules-28-03077-s001.zip › optimised_most_stable_structures/a1.tfo.xyz]

69
Energy = -2060.576914753
C    -3.4823393    0.3840894   -1.6715230 
C    -3.9996083    0.9368752   -0.5031850 
C    -3.8532329    0.3442523    0.7480858 
C    -3.1746193   -0.8662656    0.8117480 
C    -2.6484219   -1.4445026   -0.3345649 
C    -2.8030097   -0.8236309   -1.5660011 
C    -3.6385800    1.1272910   -2.9931798 
C    -2.9201914    0.4176215   -4.1407955 
C    -3.0352402    2.5313351   -2.8492958 
C    -5.1271520    1.2377011   -3.3451822 
C    -4.3685612    1.0631014    1.9889754 
C    -5.8769585    1.3085444    1.8653117 
C    -3.6299338    2.4037585    2.1079935 
C    -4.1144403    0.2635166    3.2667366 
C    -1.7978290   -2.6719006   -0.2228383 
N    -0.3889672   -2.2686457    0.0642998 
C     0.5709990   -3.4046130    0.1507187 
C     1.9557122   -2.9095722    0.4272195 
C     2.4246309   -2.7939626    1.7337279 
C     2.7933376   -2.5294149   -0.6125064 
C     4.0700955   -2.0447275   -0.3717614 
C     4.5234876   -1.9312310    0.9386607 
C     3.6935401   -2.3134255    1.9919520 
O     5.7487537   -1.4839554    1.2911307 
C     6.6171712   -0.9874574    0.2931496 
C     6.1730585    0.2958034   -0.2443134 
C     5.8024871    1.3552439   -0.6707557 
H    -4.5195606    1.8856358   -0.5672462 
H    -3.0235872   -1.3648175    1.7605302 
H    -2.3655243   -1.2894662   -2.4393592 
H    -3.3216589   -0.5807590   -4.3248045 
H    -3.0427597    0.9908623   -5.0611248 
H    -1.8489860    0.3238142   -3.9523864 
H    -3.5805990    3.1383221   -2.1255765 
H    -3.0661402    3.0569397   -3.8061133 
H    -1.9988764    2.4759714   -2.5145311 
H    -5.2588722    1.7873636   -4.2797697 
H    -5.5766465    0.2509085   -3.4714304 
H    -5.6899624    1.7639955   -2.5726728 
H    -6.1254003    1.9096106    0.9896111 
H    -6.2485436    1.8416133    2.7430704 
H    -6.4244513    0.3671199    1.7897617 
H    -3.8513783    3.0645699    1.2689474 
H    -2.5504503    2.2486664    2.1252216 
H    -3.9244154    2.9213252    3.0236772 
H    -4.5018259    0.8127203    4.1263895 
H    -4.6114913   -0.7084631    3.2498627 
H    -3.0492766    0.0979124    3.4383173 
H    -2.1147022   -3.3273067    0.5872756 
H    -1.7814761   -3.2482718   -1.1467786 
H    -0.0761482   -1.5798535   -0.6391272 
H    -0.3649096   -1.7135564    0.9273231 
H     0.5127690   -3.9382073   -0.7968403 
H     0.2119088   -4.0672690    0.9367057 
H     1.7942171   -3.0904152    2.5636774 
H     2.4554643   -2.6160256   -1.6383306 
H     4.6803428   -1.7573634   -1.2164437 
H     4.0496326   -2.2305864    3.0110399 
H     7.5857699   -0.8668497    0.7788511 
H     6.7575823   -1.7102358   -0.5170085 
H     5.4851106    2.2974293   -1.0549213 
C     1.9203710    1.6810232    0.4604382 
S     0.1980371    1.1181043    0.1314094 
O    -0.5187102    2.3635948   -0.1029059 
O     0.3634464    0.2512976   -1.0486901 
O    -0.1458981    0.3948560    1.3622858 
F     2.4267213    2.3023870   -0.6058690 
F     1.9450349    2.5381126    1.4830636 
F     2.7102335    0.6581722    0.7606018 
