# Supplementary material for: The Interplay of Weakly Coordinating Anions and the Mechanical Bond: A Systematic Study of the Explicit Influence of Counterions on the Properties of (Pseudo)rotaxanes
Source: Molecules. 2023 Mar 30;28(7):3077. doi: 10.3390/molecules28073077 (PMC10096450; doi:10.3390/molecules28073077)
Supplement: Supplementary file 1 [file molecules-28-03077-s001.zip › optimised_most_stable_structures/a2.barf24.xyz]

99
Coordinates from ORCA-job 1
  C   5.51589489400553      2.45423830248498     -0.54293188363807
  C   4.77210487418997      3.53415706890036      0.22090201133417
  C   3.30673063014505      3.69682660140084     -0.17360809906009
  C   2.65638141497256      4.87232818266901      0.54067845536435
  N   5.00099692927780      1.09236160789935     -0.21765790142936
  C   5.63284158273756     -0.02454865046543     -0.98773808906420
  C   4.97032102345031     -1.32290852507081     -0.63968352994851
  C   5.45356656030528     -2.10280154273038      0.40673783599330
  C   4.81023372999927     -3.28151335708013      0.75502183966654
  C   3.67693343683037     -3.68541746954944      0.06259000854866
  C   3.18957288463354     -2.91126163544743     -0.98112889604732
  C   3.83519051673455     -1.73487232960702     -1.33235639811692
  H   6.69204475786335     -0.02062130558334     -0.73647494461677
  H   5.52528264446184      0.21641744216844     -2.04338899486986
  H   5.19364547686779     -3.88475044468432      1.56684778636124
  H   2.30605362372530     -3.22213233493033     -1.52066871488879
  H   3.45717037613957     -1.13564179876364     -2.15194672976180
  H   6.57607350140950      2.44962372275641     -0.29621585690490
  H   5.41290393457054      2.58568517634880     -1.61853619519476
  H   5.30170029535105      4.47012469267521      0.02462889620086
  H   4.86070226656696      3.35591902904001      1.29719906407659
  H   2.73786832687296      2.78724975226871      0.04824092530199
  H   3.24068402737745      3.84030915067727     -1.25520584527784
  H   1.63310130877597      5.02564848871246      0.20178942637656
  H   3.20888743482346      5.79468006629633      0.35469561979309
  H   2.62499872176810      4.71471627128815      1.61959753127968
  H   3.17156802847141     -4.60021482832184      0.34050619025637
  H   5.13581527550358      0.92248582272450      0.78002681261184
  H   3.98969580798548      1.05753610730927     -0.36137570947049
  H   6.33886695110042     -1.78764445144689      0.94665129088551
  F   -0.50669082033323      5.68130915308326     -1.29833635521004
  F   -2.43149948256800      5.88027334880757     -0.36793257101352
  C   -1.58472927830057      4.98649111886348     -0.89656040853335
  F   1.70240106030100      2.64618993256392     -4.00872800561902
  F   -2.16601409203727      4.50633111376467     -1.99950593278383
  H   -1.10118547833609      5.27806378101687      1.73333166315903
  F   2.65171341246388      1.12496763446660     -5.19782115603028
  C   2.27805057437329      1.43730465340588     -3.95509336089178
  F   3.40808639098438      1.59320773013685     -3.24306127254754
  C   -1.21602706600068      3.90746272094018      0.07479544650832
  C   -0.99588705761127      4.25322245688704      1.40346947303054
  F   0.97901741509182      3.60143031653628      3.95812522098858
  C   -1.05339575747249      2.59561593545983     -0.34711579321774
  F   2.63328644571514     -0.41096558426041      4.48561568400218
  C   -0.63998484961301      3.25576802713637      2.29299266478183
  C   1.37753699704916      0.41433191908441     -3.33773607923383
  H   1.07774623313753      1.61366218073169     -1.59073063909123
  C   -0.34427796126883      3.58195270757281      3.72454105686674
  H   -1.24498854069585      2.35086979716487     -1.38514901148970
  C   0.82925326960767      0.68052317051716     -2.08392825095590
  F   -0.86249944213282      2.67870804754846      4.56732564709119
  H   1.54084019485293     -0.98744957844436     -4.95978021249904
  C   1.11060477643300     -0.77754474308638     -3.99124455161561
  H   1.66623177708572      0.37880024255441      1.61936243328725
  C   -0.68181791403089      1.56790671884098      0.53031553435003
  C   -0.49832225513006      1.93895246445312      1.86126672790255
  F   -0.81554499585858      4.77706396224945      4.09404828752567
  C   3.10297919416319     -1.03379465819808      3.39178079976854
  F   3.88005611281223     -0.14325252638286      2.76238519630542
  C   -0.03119378198586     -0.21382903560687     -1.45236437300129
  C   1.29753455095924     -0.63711662282373      1.70958963616417
  F   3.90540344491174     -2.01094276909309      3.82408715716808
  B   -0.68241684132206      0.00995243590787      0.03064644133171
  C   0.27512981586829     -1.69718750014081     -3.36991247948704
  C   1.98066768053079     -1.53014595305137      2.53430214700038
  H   -0.25259514408618      1.17827284731595      2.59202533445852
  F   0.40348216080250     -3.10137278827657     -5.26893294145298
  C   -0.28541697828987     -1.40910770434520     -2.13422079559354
  C   0.14629853510135     -1.00580525526897      1.01300154220006
  H   -2.59618465687600      0.12892579751574     -2.05275607363240
  C   -0.02439946700592     -3.02055266733447     -4.00573052160500
  C   -3.06716697133915     -0.19814922083527     -1.13437858402305
  F   -4.52944037003535      0.05234037869798     -3.43495690667528
  C   -2.28078596472493     -0.35648854011115      0.01007191198101
  F   0.55494028508244     -4.03447649895083     -3.34045632808165
  C   1.55833228022188     -2.84231832083348      2.65281170331715
  F   -5.96037011993655     -1.35960380163748     -2.66696923793356
  C   -0.24335644825516     -2.34553969924157      1.13491584911550
  H   -0.94861938389206     -2.13613794752634     -1.67836426208183
  H   2.07956547123549     -3.53741117352012      3.29791442118757
  C   -5.26189442939600     -0.25556351618451     -2.36056215496933
  C   0.44681347527173     -3.25015153620606      1.92603044715648
  C   -4.43399474411409     -0.44220862596580     -1.12665802379858
  C   -2.94839704437254     -0.74195027438248      1.17171506627982
  F   -1.33859630462365     -3.28216960989963     -4.01754235190157
  H   -2.38101469488241     -0.84242184853489      2.09006041004617
  H   -1.12035408577224     -2.68359919930517      0.59842342382748
  C   -5.06968787830198     -0.86284252945181      0.03535204003444
  C   -4.31318655307417     -1.00992996747394      1.18742904752319
  F   -6.16235077470064      0.72798104025255     -2.20788751106637
  C   0.00093544629102     -4.67424929114386      2.05096787516826
  F   0.93287414390511     -5.53702994338916      1.61441551300951
  F   -0.24383275808452     -5.00294946340820      3.32842347983827
  F   -4.16725756970999     -2.17918654118272      3.22889251716737
  H   -6.13188659934383     -1.07159782068902      0.03719926898054
  C   -4.96806296736778     -1.41990201704050      2.47057499763843
  F   -1.11340322823905     -4.93385721618426      1.36162436666718
  F   -5.30392678490796     -0.35580080606219      3.21749555952494
  F   -6.08984653723006     -2.12075447826267      2.27121352141587
