# Supplementary material for: The Interplay of Weakly Coordinating Anions and the Mechanical Bond: A Systematic Study of the Explicit Influence of Counterions on the Properties of (Pseudo)rotaxanes
Source: Molecules. 2023 Mar 30;28(7):3077. doi: 10.3390/molecules28073077 (PMC10096450; doi:10.3390/molecules28073077)
Supplement: Supplementary file 1 [file molecules-28-03077-s001.zip › optimised_most_stable_structures/a2bc7.ntf2.xyz]

98
Energy = -3534.619526687
O    -1.2929909   -4.2663667   -1.3826096 
C     0.0407457   -4.3561722   -1.8187162 
C     0.9736003   -4.5951516   -0.6570020 
O     1.1021630   -3.4499438    0.1565012 
C     2.0524698   -3.6388690    1.1779382 
C     2.2739617   -2.3745861    1.9696204 
O     1.1062009   -2.0406263    2.6947097 
C     1.2879364   -1.1860726    3.8086317 
C     0.9396642    0.2593237    3.5393276 
O    -0.4562610    0.3500335    3.3373062 
C    -1.0139192    1.5645325    3.1525102 
C    -0.3269104    2.7644094    3.2152438 
C    -0.9924184    3.9701141    3.0081920 
C    -2.3445637    3.9741302    2.7328403 
C    -3.0427454    2.7708763    2.6549764 
C    -2.3909406    1.5687460    2.8618250 
O    -2.9740200    0.3487773    2.7694277 
C    -4.3885692    0.2258734    2.8041672 
C    -5.0321459    0.1979267    1.4361388 
O    -4.7059384   -1.0059025    0.7860429 
C    -5.4041681   -1.1980201   -0.4221742 
C    -5.1911114   -2.5984181   -0.9457561 
O    -3.8690076   -2.7709435   -1.3894078 
C    -3.6272759   -4.0490442   -1.9243981 
C    -2.2129337   -4.1588267   -2.4424768 
C    -2.1188472   -3.0001155    1.6001420 
C    -2.0781078   -3.3835476    3.0683360 
C    -2.9052821   -4.6365498    3.3309182 
C    -2.8483247   -5.0781741    4.7862703 
N    -1.4271203   -1.7045175    1.3739236 
C    -1.4018302   -1.2286035   -0.0377147 
C    -0.6853213    0.0827465   -0.1595226 
C     0.7003342    0.1211113   -0.2893487 
C     1.3659416    1.3344451   -0.3847124 
C     0.6484916    2.5237841   -0.3630761 
C    -0.7342510    2.4940583   -0.2589786 
C    -1.3953626    1.2790223   -0.1584807 
H     0.3435201   -3.4506934   -2.3640787 
H     0.1643834   -5.1994685   -2.5126818 
H     1.9504772   -4.8740096   -1.0747074 
H     0.6215113   -5.4543679   -0.0697839 
H     3.0229245   -3.9312752    0.7539811 
H     1.7434442   -4.4459345    1.8563869 
H     2.5859325   -1.5534875    1.3139807 
H     3.1029687   -2.5692685    2.6589533 
H     2.3233303   -1.2276602    4.1606515 
H     0.6577064   -1.5701427    4.6135210 
H     1.4850975    0.6452176    2.6696883 
H     1.2473349    0.8447994    4.4133985 
H     1.2564468   -0.8069039   -0.3395568 
H    -2.4328757   -1.1512659   -0.3615311 
H    -0.9242544   -2.0050096   -0.6232528 
H     2.4435681    1.3515185   -0.4853857 
H     0.7348973    2.7820064    3.4194943 
H    -1.2994406    3.4160333   -0.2437146 
H    -0.4383795    4.8980165    3.0591779 
H    -2.4760830    1.2623363   -0.0878192 
H    -2.8707266    4.9046425    2.5657712 
H    -4.0979298    2.7957219    2.4177520 
H    -4.8301003    1.0250827    3.4025658 
H    -4.5938561   -0.7115873    3.3206727 
H    -4.7343579    1.0682820    0.8347518 
H    -6.1182418    0.2758609    1.5854885 
H    -5.0995395   -0.4611655   -1.1782561 
H    -6.4835617   -1.0675563   -0.2656871 
H    -5.9013131   -2.7553838   -1.7698802 
H    -5.4466673   -3.3276330   -0.1635850 
H    -4.3042634   -4.2457676   -2.7673349 
H    -3.8128993   -4.8344270   -1.1782250 
H    -2.1604859   -5.0495217   -3.0837420 
H    -1.9847579   -3.2941005   -3.0812424 
H    -3.1411628   -2.8778214    1.2530915 
H    -1.6346600   -3.7431701    0.9728854 
H    -2.4583920   -2.5646132    3.6854828 
H    -1.0434380   -3.5571051    3.3759373 
H    -2.5545930   -5.4486883    2.6868448 
H    -3.9445235   -4.4491254    3.0448990 
H    -1.8258177   -5.3155770    5.0852483 
H    -3.4550595   -5.9692742    4.9505675 
H    -3.2119330   -4.2955187    5.4524502 
H     1.1670679    3.4710783   -0.4344727 
H    -1.8904791   -0.9894413    1.9470727 
H    -0.4649223   -1.7823796    1.7377134 
C    -5.3765991    0.0314359    7.2209140 
S    -3.7190178   -0.3535023    6.5137960 
O    -3.9410354   -1.5371590    5.7027865 
F    -6.2396083    0.2327799    6.2317068 
O    -3.3061218    0.8836935    5.8829477 
F    -5.3213342    1.1247658    7.9682900 
F    -5.8090872   -0.9749432    7.9681602 
C    -0.9717607   -2.4626193    7.7260949 
S    -2.5644848   -1.9659203    8.5116548 
O    -3.4918243   -3.0377454    8.1987601 
F    -0.6276635   -3.6738497    8.1438508 
O    -2.2166157   -1.7335777    9.9014372 
F    -0.0129699   -1.6074618    8.0521104 
F    -1.0930097   -2.4812008    6.4063711 
N    -2.8430373   -0.5604277    7.8267249 
