# Supplementary material for: The Interplay of Weakly Coordinating Anions and the Mechanical Bond: A Systematic Study of the Explicit Influence of Counterions on the Properties of (Pseudo)rotaxanes
Source: Molecules. 2023 Mar 30;28(7):3077. doi: 10.3390/molecules28073077 (PMC10096450; doi:10.3390/molecules28073077)
Supplement: Supplementary file 1 [file molecules-28-03077-s001.zip › optimised_most_stable_structures/a1.pf6.xyz]

68
Energy = -2039.757326514
C     0.1567679   -3.5875496   -1.4660821 
C    -0.0657722   -4.1072664   -0.1875779 
C     0.6550258   -3.7041189    0.9262488 
C     1.6498720   -2.7439735    0.7391809 
C     1.8975497   -2.2143031   -0.5136671 
C     1.1558935   -2.6395812   -1.6131874 
C    -0.7279823   -4.0358999   -2.6231617 
C    -0.3205381   -3.3907121   -3.9477105 
C    -2.1753108   -3.6272290   -2.3148223 
C    -0.6437103   -5.5585551   -2.7863088 
C     0.3737363   -4.2273228    2.3299393 
C    -0.7536778   -5.2589437    2.3516016 
C    -0.0375113   -3.0461855    3.2204523 
C     1.6380756   -4.8843662    2.8977954 
C     2.8743262   -1.0899474   -0.6690947 
N     2.1292422    0.2021122   -0.5786182 
C     2.9687181    1.4360425   -0.6442205 
C     2.0905364    2.6416782   -0.5365202 
C     1.7597557    3.1673960    0.7043270 
C     1.5297320    3.2164301   -1.6749606 
C     0.6573061    4.2814155   -1.5732646 
C     0.3207746    4.7907390   -0.3192145 
C     0.8874214    4.2384857    0.8248322 
O    -0.5603956    5.8148687   -0.3225213 
C    -0.9804949    6.3696154    0.9064804 
C     0.0473713    7.2023131    1.5266766 
C     0.8831734    7.8998994    2.0338496 
H    -0.8517564   -4.8400832   -0.0641828 
H     2.2312360   -2.3877707    1.5822818 
H     1.3676867   -2.2046520   -2.5819856 
H    -0.4095736   -2.3032234   -3.9189994 
H     0.7045660   -3.6404990   -4.2282435 
H    -0.9732561   -3.7483499   -4.7455827 
H    -2.8316874   -3.8988216   -3.1444172 
H    -2.2493970   -2.5510999   -2.1534898 
H    -2.5545420   -4.1202195   -1.4187908 
H    -1.2855373   -5.8878662   -3.6060917 
H     0.3762825   -5.8744956   -3.0130460 
H    -0.9650161   -6.0883423   -1.8887196 
H    -0.9136534   -5.6049507    3.3740177 
H    -0.5212867   -6.1357087    1.7440415 
H    -1.6981397   -4.8413554    1.9980336 
H    -0.2896106   -3.3973163    4.2234059 
H    -0.9035719   -2.5290828    2.8068037 
H     0.7637783   -2.3130004    3.3206457 
H     1.9485116   -5.7346287    2.2875634 
H     2.4755884   -4.1872943    2.9490912 
H     1.4541539   -5.2492770    3.9105323 
H     3.6246189   -1.0805508    0.1196211 
H     3.3817721   -1.0995411   -1.6322149 
H     1.4240005    0.2343913   -1.3172796 
H     1.5694452    0.2108711    0.2801189 
H     3.5122785    1.4012608   -1.5869266 
H     3.6869412    1.3727249    0.1712839 
H     2.1911055    2.7442242    1.6035850 
H     1.7782367    2.8299479   -2.6563962 
H     0.2265058    4.7224192   -2.4632273 
H     0.6681006    4.6164419    1.8135276 
H    -1.8525204    6.9811159    0.6732361 
H    -1.3125254    5.5951422    1.6055496 
H     1.6283423    8.5157273    2.4842342 
P    -1.6329926    0.2960730    0.3812066 
F    -0.8352310    0.2588104   -1.0498425 
F    -1.5838532    1.9215732    0.3570814 
F    -1.6655431   -1.3242599    0.4074772 
F    -0.1952351    0.2782374    1.1879748 
F    -3.0559057    0.3221641   -0.4148050 
F    -2.4171709    0.3404776    1.8105435 
