# Supplementary material for: The Interplay of Weakly Coordinating Anions and the Mechanical Bond: A Systematic Study of the Explicit Influence of Counterions on the Properties of (Pseudo)rotaxanes
Source: Molecules. 2023 Mar 30;28(7):3077. doi: 10.3390/molecules28073077 (PMC10096450; doi:10.3390/molecules28073077)
Supplement: Supplementary file 1 [file molecules-28-03077-s001.zip › optimised_most_stable_structures/a1.barf24.xyz]

130
Energy = -4741.304269481
C     5.3095877    0.9300719    1.4358153 
C     5.7124742    1.2609795    0.1489508 
C     6.0130346    0.3050889   -0.8255921 
C     5.8884087   -1.0314922   -0.4780527 
C     5.4862437   -1.3971585    0.8048697 
C     5.2089247   -0.4258617    1.7529425 
C     4.9775646    1.9792344    2.4910498 
C     5.9614039    1.8444788    3.6605002 
C     3.5477521    1.7524983    2.9968896 
C     5.0675572    3.4033021    1.9430590 
C     6.4545476    0.7595554   -2.2122060 
C     5.3657275    1.6503001   -2.8233875 
C     6.6965408   -0.4169236   -3.1573793 
C     7.7600799    1.5563658   -2.0884792 
C     5.2582850   -2.8444120    1.1175841 
N     3.7987204   -3.1455293    0.9371120 
C     3.4077720   -4.5942198    0.9601184 
C     1.9211904   -4.6932475    0.8329308 
C     1.3068383   -4.4308092   -0.3848279 
C     1.1184245   -4.9828016    1.9335667 
C    -0.2574285   -5.0110532    1.8153226 
C    -0.8631682   -4.7186999    0.5935459 
C    -0.0718268   -4.4223353   -0.5131531 
O    -2.2097290   -4.7600931    0.5781161 
C    -2.8937944   -4.3689101   -0.5937159 
C    -2.7799486   -5.3431726   -1.6750245 
C    -2.7006920   -6.1359340   -2.5730107 
H     5.8007899    2.3056126   -0.1163398 
H     6.1091703   -1.8119508   -1.1948740 
H     4.9176599   -0.7308853    2.7522942 
H     5.7369551    2.5841375    4.4317650 
H     5.9100406    0.8592961    4.1264147 
H     6.9893121    2.0054496    3.3309123 
H     2.8267149    1.8181586    2.1800166 
H     3.2860437    2.5103643    3.7367077 
H     3.4279666    0.7810345    3.4751348 
H     4.3847176    3.5639710    1.1068087 
H     4.7944842    4.1129791    2.7252106 
H     6.0766543    3.6563909    1.6128631 
H     4.4214329    1.1123592   -2.9118834 
H     5.6617344    1.9763115   -3.8224406 
H     5.1829049    2.5452767   -2.2295473 
H     7.4846887   -1.0807619   -2.7976357 
H     7.0079014   -0.0433225   -4.1339164 
H     5.7940405   -1.0114037   -3.3103548 
H     8.0905123    1.8965212   -3.0720070 
H     7.6433701    2.4395806   -1.4589420 
H     8.5561763    0.9442821   -1.6608633 
H     5.8036796   -3.5028292    0.4439598 
H     5.5096691   -3.1093341    2.1421174 
H     3.2664425   -2.6555237    1.6579121 
H     3.4922649   -2.7381323    0.0519757 
H     3.7756799   -5.0106860    1.8948902 
H     3.9373851   -5.0715341    0.1369930 
H     1.9057955   -4.2516189   -1.2695900 
H     1.5710480   -5.2035478    2.8923446 
H    -0.8741193   -5.2506673    2.6712308 
H    -0.4964549   -4.2053674   -1.4828245 
H    -3.9398883   -4.2686876   -0.3080232 
H    -2.5520836   -3.3846958   -0.9323948 
H    -2.6245981   -6.8398740   -3.3703065 
B    -1.2376304    0.5779011   -0.1530024 
C    -0.8313303   -0.3716948   -1.4161660 
C    -0.1990896    1.8185650    0.0866561 
C    -2.6522217    1.3596300   -0.3971925 
C    -1.2878217   -0.4327923    1.1274126 
C    -2.4276375   -1.1860539    1.4212487 
C    -2.4751152   -2.0643738    2.4944566 
C    -1.3649163   -2.2416206    3.3074922 
C    -0.1795321   -0.6464717    1.9442789 
C    -0.2113267   -1.5365212    3.0120450 
H    -1.4008552   -2.9167085    4.1515162 
H    -3.3045390   -1.0675136    0.7955174 
H     0.7304433   -0.0910028    1.7451292 
C     0.9872760   -1.6670910    3.8931404 
F     1.0956619   -0.6434349    4.7470139 
F     2.1379284   -1.6704266    3.1801302 
F     0.9866671   -2.7855439    4.6176175 
C    -3.7469348   -2.7640149    2.8564955 
F    -4.5967091   -2.8601479    1.8275287 
F    -4.4012194   -2.1054638    3.8277501 
C    -1.7901644   -0.9833645   -2.2232713 
C     0.5000194   -0.6912758   -1.6915762 
C     0.8544834   -1.5396249   -2.7315300 
C    -0.1178140   -2.1200248   -3.5353793 
C    -1.4474159   -1.8424718   -3.2630354 
H    -2.8379224   -0.7782488   -2.0348405 
H     1.2767385   -0.2543615   -1.0746197 
C     2.2946974   -1.7765933   -3.0549365 
H     0.1565205   -2.7722597   -4.3534011 
C    -2.5249253   -2.3975590   -4.1426705 
F    -2.8986753   -1.5084952   -5.0754598 
F    -3.6295492   -2.7084363   -3.4518833 
F    -2.1417590   -3.5001258   -4.7917720 
F     2.5214630   -3.0105262   -3.5186451 
F     3.0908158   -1.6176467   -1.9792964 
F     2.7460606   -0.9260299   -3.9831609 
C     0.5538134    2.3918757   -0.9395345 
C     1.3286033    3.5268074   -0.7370583 
C     1.3649853    4.1451945    0.5043680 
C     0.6153687    3.6024345    1.5357497 
C    -0.1523021    2.4645995    1.3230967 
H    -0.7399676    2.0648952    2.1415107 
H     0.5271198    1.9416403   -1.9239721 
C     2.0989739    4.1435523   -1.8617648 
C     0.5864039    4.2785346    2.8705431 
H     1.9682334    5.0290069    0.6640557 
F     0.4555496    3.4078273    3.8780278 
F    -0.4454588    5.1319422    2.9675141 
F     1.6947427    4.9893014    3.1085526 
F     2.2555677    3.3152252   -2.8977839 
F     3.3252049    4.5284814   -1.4773162 
F     1.4900060    5.2427148   -2.3335181 
C    -2.9701623    1.8909336   -1.6468757 
C    -4.1083265    2.6604331   -1.8572815 
C    -4.9726347    2.9410606   -0.8108815 
C    -4.6639385    2.4460376    0.4480759 
C    -3.5270818    1.6720046    0.6444363 
H    -3.3050696    1.3083459    1.6408373 
H    -2.3006885    1.7040644   -2.4797889 
C    -4.3680665    3.1875986   -3.2332687 
H    -5.8609069    3.5359391   -0.9693178 
C    -5.5902264    2.6960725    1.5964808 
F    -4.4192614    2.2017968   -4.1401698 
F    -3.3968971    4.0207446   -3.6353383 
F    -5.5192045    3.8602381   -3.3231671 
F    -4.9327302    2.8549125    2.7513343 
F    -6.4376141    1.6709504    1.7780930 
F    -6.3417084    3.7885711    1.4211910 
F    -3.5385556   -4.0026909    3.3156050 
