# Supplementary material for: The Interplay of Weakly Coordinating Anions and the Mechanical Bond: A Systematic Study of the Explicit Influence of Counterions on the Properties of (Pseudo)rotaxanes
Source: Molecules. 2023 Mar 30;28(7):3077. doi: 10.3390/molecules28073077 (PMC10096450; doi:10.3390/molecules28073077)
Supplement: Supplementary file 1 [file molecules-28-03077-s001.zip › optimised_most_stable_structures/a1.ntf2.xyz]

76
Energy = -2924.933565571
C    -1.5953425    0.0032143    3.8473436 
C    -2.2882498    1.2068656    3.8796498 
C    -2.5537633    1.9587505    2.7311883 
C    -2.0887229    1.4730323    1.5168187 
C    -1.3960755    0.2668131    1.4501307 
C    -1.1651166   -0.4624713    2.6048915 
C    -1.2649120   -0.7987451    5.1019835 
C    -1.7676098   -2.2399850    4.9477781 
C    -1.9015866   -0.2028585    6.3573274 
C     0.2590723   -0.8075870    5.2882868 
C    -3.3233615    3.2698052    2.8534507 
C    -2.5500997    4.2269443    3.7703844 
C    -4.7074142    2.9901399    3.4542355 
C    -3.5180632    3.9556352    1.5012853 
C    -0.8771458   -0.2267741    0.1318345 
N     0.6146829   -0.1584309    0.0709790 
C     1.1956526    1.2050609    0.2709417 
C     2.6876841    1.1236903    0.2405789 
C     3.3982008    1.3457765   -0.9354894 
C     3.3854764    0.7381142    1.3757374 
C     4.7578842    0.5470701    1.3494098 
C     5.4528510    0.7541255    0.1625755 
C     4.7673264    1.1724058   -0.9771650 
O     6.7844236    0.5778667    0.0154845 
C     7.5234043    0.0164713    1.0793171 
C     7.7922755    0.9796202    2.1446876 
C     8.0274982    1.7706646    3.0173097 
H    -2.6389674    1.5835050    4.8312265 
H    -2.2576772    2.0234879    0.6005922 
H    -0.6370745   -1.4055771    2.5392278 
H    -1.2940704   -2.7571939    4.1124970 
H    -1.5451799   -2.8136577    5.8495780 
H    -2.8472709   -2.2678111    4.7908046 
H    -2.9904993   -0.1670584    6.2873691 
H    -1.5409182    0.8063909    6.5637553 
H    -1.6496462   -0.8180990    7.2223966 
H     0.7735753   -1.2575818    4.4390743 
H     0.6446788    0.2062092    5.4104648 
H     0.5294446   -1.3791131    6.1787205 
H    -2.4205521    3.8205143    4.7742397 
H    -3.0858836    5.1734013    3.8674883 
H    -1.5591728    4.4425924    3.3669171 
H    -4.6421328    2.5432896    4.4471128 
H    -5.2817953    2.3124552    2.8201292 
H    -5.2730633    3.9191672    3.5502520 
H    -4.0738856    4.8842951    1.6390139 
H    -2.5674961    4.2129476    1.0302474 
H    -4.0864004    3.3367843    0.8044604 
H    -1.1399313   -1.2683967   -0.0468518 
H    -1.2581227    0.3644777   -0.6986621 
H     1.0229023   -0.8112212    0.7597694 
H     0.9266738   -0.5207461   -0.8316465 
H     0.8282874    1.5720086    1.2277732 
H     0.7961988    1.8417336   -0.5168064 
H     2.8766048    1.6516748   -1.8345150 
H     2.8591501    0.5829356    2.3098421 
H     5.2518841    0.2374671    2.2589575 
H     5.3125240    1.3439007   -1.8965987 
H     7.0286116   -0.8706061    1.4885504 
H     8.4666875   -0.3166536    0.6453410 
H     8.2321801    2.4740480    3.7923992 
C     2.5048572   -4.2978888    3.0283204 
S     2.9285836   -2.6577200    2.3018036 
O     1.6320776   -2.1701280    1.8192451 
F     1.6893630   -4.1206469    4.0590999 
O     3.5807495   -1.9540968    3.3860205 
F     3.6054768   -4.9032662    3.4467659 
F     1.9043768   -5.0610924    2.1303893 
C     5.2017775   -3.3333933   -1.0721918 
S     3.5107787   -3.1699441   -0.3638301 
O     2.9456918   -1.9755458   -0.9698503 
F     5.0752087   -3.5173686   -2.3799284 
O     2.8596687   -4.4385302   -0.6458466 
F     5.8264697   -4.3757447   -0.5487916 
F     5.9188752   -2.2439650   -0.8601250 
N     3.9572572   -2.9940348    1.1605594 
