# Supplementary material for: The Interplay of Weakly Coordinating Anions and the Mechanical Bond: A Systematic Study of the Explicit Influence of Counterions on the Properties of (Pseudo)rotaxanes
Source: Molecules. 2023 Mar 30;28(7):3077. doi: 10.3390/molecules28073077 (PMC10096450; doi:10.3390/molecules28073077)
Supplement: Supplementary file 1 [file molecules-28-03077-s001.zip › optimised_most_stable_structures/a1sttfc8.barf24.xyz]

232
Energy = -10163.40963376
C     1.0752842    5.8803216    3.5109777 
C     1.3546833    4.8152740    4.3877239 
C     0.6014041    3.6707236    4.3467306 
C     0.0384416    5.7831278    2.6209524 
C    -0.7486506    4.6136204    2.5539096 
C    -0.4581453    3.5379277    3.4234908 
C    -1.2146332    2.3448443    3.3244961 
C    -1.7930747    4.4691961    1.6085877 
C    -2.4920768    3.3018660    1.5072380 
C    -2.1917847    2.2077695    2.3800787 
O    -2.9241057    1.0974334    2.1727035 
O    -3.4718659    3.0548866    0.6094135 
C    -4.0819025    4.1284068   -0.0949970 
C    -3.4265374    4.4571416   -1.4169574 
O    -3.5206436    3.3487361   -2.2754228 
C    -3.3028138    3.6385458   -3.6380484 
C    -1.8771527    3.9979876   -4.0023712 
O    -1.0284909    2.9253982   -3.6839932 
C    -2.6629833   -0.0343121    2.9848781 
C    -3.4449355   -1.2208629    2.4838384 
O    -2.8858117   -1.6961400    1.2767000 
C    -3.2487626   -3.0238328    0.9619704 
C    -2.4489097   -3.5084737   -0.2231629 
O    -2.7346354   -2.7226961   -1.3617873 
C     0.2955832    3.1045161   -4.1014001 
C     1.1338507    1.9399490   -3.6176697 
S     0.5328032    0.3926029   -4.3811809 
C    -3.0064778   -3.4257631   -2.5434975 
C    -1.7793687   -3.8517677   -3.3253743 
S    -0.9006643   -2.4969605   -4.1694366 
C     0.4121229   -2.0194466   -3.1219885 
C     1.0321612   -0.8309451   -3.2435313 
S     1.2163500   -3.2177268   -2.1118618 
S     2.5707101   -0.6346975   -2.4101793 
C     2.3368674   -2.0602459   -1.4192873 
C     2.9144732   -2.2465470   -0.2255916 
S     4.0644991   -1.1305136    0.4698421 
S     2.5076218   -3.6082685    0.8064097 
C     3.2360207   -2.9182032    2.2551232 
C     3.9375806   -1.7844507    2.0985768 
S     2.9349501   -3.6902002    3.7908961 
C     3.1659682   -5.4397070    3.3741131 
S     4.7054472   -0.9080099    3.3987650 
C     6.4511089   -1.0885260    2.9384602 
H     1.6861916    6.7733168    3.5329301 
H     2.1716614    4.8984368    5.0924360 
H     0.8227107    2.8474480    5.0152286 
H    -0.1776407    6.6080171    1.9529900 
H    -0.9732941    1.5353799    4.0001973 
H    -2.0018755    5.3027576    0.9519621 
H    -5.1108527    3.8135480   -0.2771032 
H    -4.1257243    5.0256536    0.5275126 
H    -2.3825384    4.7636139   -1.2942143 
H    -3.9655351    5.3219984   -1.8275956 
H    -3.9515501    4.4602724   -3.9688224 
H    -3.6007728    2.7447020   -4.1897801 
H    -1.5520378    4.9182032   -3.4965880 
H    -1.8615846    4.2135428   -5.0795950 
H    -1.5958523   -0.2786661    2.9779365 
H    -2.9574622    0.1695935    4.0198432 
H    -4.5063987   -0.9732725    2.3544079 
H    -3.3805522   -1.9937327    3.2584664 
H    -4.3227351   -3.0921094    0.7454687 
H    -3.0373478   -3.6860420    1.8104748 
H    -1.3759017   -3.4824876    0.0011067 
H    -2.7125383   -4.5594631   -0.3876923 
H     0.7264068    4.0246830   -3.6832346 
H     0.3585427    3.1997139   -5.1943198 
H     1.0739306    1.8482477   -2.5337630 
H     2.1744518    2.1040293   -3.9017422 
H    -3.5978593   -4.3272665   -2.3348691 
H    -3.6241705   -2.7807026   -3.1727709 
H    -1.0891766   -4.4446848   -2.7234275 
H    -2.1025328   -4.4964926   -4.1438389 
H     3.0787951   -5.9797630    4.3149963 
H     4.1538329   -5.6161610    2.9558935 
H     2.3962858   -5.8061955    2.6977574 
H     7.0236297   -0.5574309    3.6968010 
H     6.6555804   -0.6389662    1.9695884 
H     6.7439254   -2.1355393    2.9378427 
C    -7.0410527   -2.0753921   -0.1898953 
C    -7.5094149   -1.2289115    0.8111535 
C    -6.9930020    0.0477918    1.0243019 
C    -5.9706340    0.4780526    0.1872208 
C    -5.4703401   -0.3456107   -0.8145734 
C    -6.0075428   -1.6115441   -0.9989014 
C    -7.6531653   -3.4628053   -0.3542512 
C    -7.4998033   -4.2445200    0.9571685 
C    -6.9804094   -4.2655249   -1.4676748 
C    -9.1425358   -3.3203763   -0.6939903 
C    -7.5474225    0.9134437    2.1509098 
C    -7.3647611    0.1829783    3.4879373 
C    -9.0404764    1.1682349    1.9077170 
C    -6.8352798    2.2631058    2.2450466 
C    -4.3196433    0.1180441   -1.6607352 
N    -3.1087898    0.3050149   -0.8139576 
C    -1.8192856    0.4407306   -1.5560438 
C    -0.7075323    0.6856616   -0.5839629 
C    -0.1535916   -0.3635635    0.1442428 
C    -0.2392443    1.9707955   -0.3425784 
C     0.7582871    2.2131073    0.5892977 
C     1.2865867    1.1571329    1.3221477 
C     0.8177088   -0.1333502    1.0962587 
O     2.2304549    1.2870199    2.2819284 
C     3.1492517    2.3607800    2.2025020 
C     4.0441306    2.2246978    1.0185159 
C     5.6072007    0.7755063   -2.9982344 
H    -8.3094756   -1.5780522    1.4535668 
H    -5.5457514    1.4630725    0.3205638 
H    -5.6085897   -2.2334904   -1.7880515 
H    -7.9267308   -5.2441026    0.8547012 
H    -6.4482753   -4.3573503    1.2285253 
H    -8.0064435   -3.7564308    1.7903265 
H    -7.4495670   -5.2471041   -1.5472285 
H    -5.9189564   -4.4310196   -1.2694526 
H    -7.0727996   -3.7811033   -2.4412708 
H    -9.6022019   -4.3042802   -0.8077948 
H    -9.6904858   -2.7905125    0.0863113 
H    -9.2820763   -2.7750579   -1.6290743 
H    -6.3087304   -0.0008000    3.6953316 
H    -7.8800051   -0.7779721    3.5073629 
H    -7.7635839    0.7856004    4.3063313 
H    -9.6150397    0.2413704    1.8797119 
H    -9.2012683    1.6895982    0.9624720 
H    -9.4547932    1.7868480    2.7064189 
H    -5.7635177    2.1505453    2.4193964 
H    -6.9724228    2.8621031    1.3422240 
H    -7.2455214    2.8368376    3.0773393 
H    -4.0772566   -0.6055764   -2.4350711 
H    -4.5203468    1.0733962   -2.1419010 
H     3.7296651    2.3152440    3.1224147 
N     5.8975553    1.5719420    0.0120438 
H    -1.9251870    1.2621492   -2.2577202 
H    -1.6771396   -0.4812882   -2.1146742 
H    -0.4730203   -1.3793449   -0.0422151 
H    -0.6480957    2.8019781   -0.9038263 
H     1.0864705    3.2309094    0.7444301 
H     1.2265954   -0.9550032    1.6693290 
H     2.6431675    3.3295429    2.1865556 
H    -3.2382817    1.1445574   -0.2427434 
H    -3.0328228   -0.4790321   -0.1443081 
H     3.0065704    2.8645567   -0.7983688 
H     5.8558308   -2.3096787   -2.0334984 
O     5.6356855   -0.3240079   -2.2323951 
C     5.8799775   -1.5773488   -2.8370671 
O     5.2614921    1.7003622    1.2044164 
C     3.8646347    2.4575845   -0.2985138 
H     5.1120924   -1.8340896   -3.5709290 
C     5.0048046    5.5300883   -2.9730855 
H     5.9285661    5.7753371   -3.5028175 
H     4.8486315    6.2656406   -2.1877158 
O     5.0836746    4.2781324   -2.3281303 
H     4.1691559    5.5811885   -3.6750754 
H     5.9654514   -0.1524054   -4.9207952 
C     5.7153263    1.9621437   -5.0775682 
C     5.3604428    1.9806427   -2.3315096 
H     5.8505839    1.9524230   -6.1513613 
C     5.0676368    2.0077921   -0.8936542 
C     5.4807591    3.1713013   -4.4407101 
H     5.4419702    4.0825064   -5.0207868 
C     5.7834188    0.7661741   -4.3815252 
C     5.3057271    3.1752498   -3.0590605 
H     6.8607737   -1.6136210   -3.3181030 
F     2.5304677   15.1002089    0.3568513 
F     6.2950055   14.7381868    4.1655292 
F     7.3103241   12.8415847    4.1428047 
F     5.4593767   13.0532098    5.2097421 
F     9.5582246    7.5624710   -0.3263507 
B     4.2500816    9.6021904    1.1925989 
C     4.4098136    8.6430186    2.5023936 
C     2.7655794    9.2223483    0.6332198 
C     4.4222829   11.1854505    1.5401598 
C     5.3967491    9.3339070    0.0607924 
C     6.7395527    9.1806521    0.4248343 
C     7.7455192    9.0428770   -0.5175962 
C     7.4495542    9.0704374   -1.8769981 
C     5.1281804    9.3745388   -1.3040248 
C     6.1336226    9.2480506   -2.2608614 
H     8.2340371    8.9638206   -2.6139673 
H     6.9935888    9.1772331    1.4781722 
H     4.1050213    9.5147355   -1.6346023 
C     5.7614793    9.3437805   -3.7069670 
F     4.7654015    8.5012378   -4.0242529 
F     6.7797602    9.0651128   -4.5251381 
F     5.3280900   10.5719661   -4.0242118 
C     9.1681178    8.8275946   -0.1064115 
F     9.3761953    9.0769529    1.1890909 
F    10.0114736    9.6083666   -0.7960303 
C     3.7661515    8.9677197    3.7008371 
C     5.0466214    7.4062876    2.4624815 
C     5.0625793    6.5454967    3.5559466 
C     4.4455443    6.9015867    4.7414993 
C     3.7845899    8.1228287    4.8008639 
H     3.2235302    9.9042707    3.7605236 
H     5.5340517    7.0965415    1.5451106 
C     5.7794225    5.2396186    3.4259921 
H     4.4680307    6.2423877    5.5981468 
C     3.1237993    8.5386942    6.0773798 
F     2.6876184    7.4902353    6.7868430 
F     2.0690772    9.3341667    5.8686516 
F     3.9652213    9.2167953    6.8727114 
F     5.4533843    4.6116550    2.2882724 
F     5.5109616    4.3977477    4.4291915 
F     7.1103565    5.4037532    3.3991532 
C     1.6243389    9.9906742    0.8377413 
C     0.3673190    9.5752199    0.4018567 
C     0.2108105    8.3657490   -0.2516154 
C     1.3334844    7.5672719   -0.4372512 
C     2.5767634    7.9917879   -0.0015395 
H     3.4358573    7.3456431   -0.1425995 
H     1.7139550   10.9392120    1.3553277 
C    -0.8048730   10.4716050    0.6491585 
C     1.2169880    6.2540591   -1.1402502 
H    -0.7595311    8.0478111   -0.6064804 
F    -0.0162848    5.7365477   -1.0505243 
F     2.0587616    5.3412927   -0.6430613 
F     1.4968113    6.3556676   -2.4486864 
F    -0.9466035   10.7531687    1.9518857 
F    -1.9600042    9.9401645    0.2373953 
F    -0.6693388   11.6477537    0.0200331 
C     3.9730451   12.1569579    0.6379043 
C     4.1879182   13.5096293    0.8441843 
C     4.8742777   13.9516338    1.9711050 
C     5.3465649   13.0091241    2.8649824 
C     5.1237244   11.6505796    2.6473941 
H     5.5166577   10.9343666    3.3602061 
H     3.4526835   11.8331342   -0.2556722 
C     3.6499617   14.5269908   -0.1121508 
H     5.0402447   15.0072524    2.1371257 
C     6.1011320   13.4184889    4.0902421 
F     3.3455633   14.0046531   -1.3036223 
F     4.5212006   15.5208713   -0.3311496 
