# Supplementary material for: The Interplay of Weakly Coordinating Anions and the Mechanical Bond: A Systematic Study of the Explicit Influence of Counterions on the Properties of (Pseudo)rotaxanes
Source: Molecules. 2023 Mar 30;28(7):3077. doi: 10.3390/molecules28073077 (PMC10096450; doi:10.3390/molecules28073077)
Supplement: Supplementary file 1 [file molecules-28-03077-s001.zip › optimised_most_stable_structures/a2bc7.tfo.xyz]

91
Coordinates from ORCA-job 1
  O   -3.46488847276983      3.11017952727318      1.26591981822095
  C   -2.48415366044884      4.01677111207161      1.70430086127651
  C   -1.56150464819563      4.40703813135182      0.57371221103281
  O   -0.70858185905947      3.34490200885907      0.21023125230580
  C   0.20494176478185      3.71468062529822     -0.79452800272103
  C   1.18331914976154      2.60456172372659     -1.09326110520817
  O   0.53348510293573      1.52210702095649     -1.73879108772382
  C   1.34620723581855      0.69218083962905     -2.54937939146502
  C   1.67279909058897     -0.64235220699280     -1.92078556235266
  O   0.47232356444026     -1.38739777133221     -1.82305108108649
  C   0.51719092304155     -2.65382761531065     -1.36306631387129
  C   1.67783845152028     -3.34329598523624     -1.04972999083024
  C   1.61575369294719     -4.66612337772738     -0.61568916089952
  C   0.39406705070841     -5.29491816406843     -0.48486284352982
  C   -0.78089155532922     -4.60472911816066     -0.77776384050295
  C   -0.72996915892637     -3.29236040462166     -1.21292976729888
  O   -1.81103574723854     -2.53157424671945     -1.52200190941914
  C   -3.10110934403919     -3.11718363591074     -1.63832359446444
  C   -3.88930900270000     -3.14525207711959     -0.34752836955468
  O   -4.26181099102571     -1.83753933911072      0.01427204436627
  C   -5.18341553877869     -1.79468225890977      1.08075148957711
  C   -5.81913318330548     -0.42918138262680      1.19392751197000
  O   -4.89444844013846      0.52574346685995      1.65129521739902
  C   -5.43899717378145      1.82077921910410      1.73725623433646
  C   -4.41900537716485      2.80756775073733      2.25436000955078
  C   -2.83339781227256      1.00816046897328     -1.10692274978274
  C   -2.78258055302154      0.97964122936614     -2.62255348279278
  C   -3.94961240305932      1.75331007061103     -3.23186888231555
  C   -3.96485020925286      3.23278422915934     -2.86320994039610
  N   -1.71534635309589      0.23929111338972     -0.50180932571804
  C   -1.68418972145885      0.26476684375781      0.98868676470310
  C   -0.69954532483527     -0.71675289197545      1.55166678043918
  C   -1.13602963973602     -1.94905321570512      2.02754423476046
  C   -0.24148670151340     -2.84637595902565      2.59373995828391
  C   1.10461189035170     -2.52118609877708      2.68209523514883
  C   1.55207084700120     -1.29664338474490      2.20256343311320
  C   0.65260242605780     -0.39924438156343      1.64542495686456
  H   -1.90117921463255      3.59685220460798      2.53635581608517
  H   -2.95139691623239      4.93891294055225      2.07793645126273
  H   -0.97050701969638      5.26774861010326      0.91565725105611
  H   -2.15128488767944      4.74846093480498     -0.28856075137254
  H   0.79324010393745      4.58647166893060     -0.47566527759529
  H   -0.32056041300603      4.00364203172246     -1.71579514925656
  H   1.69003202789216      2.27763737342007     -0.17941042002728
  H   1.95073329554351      3.02481952412073     -1.75231145840288
  H   2.28814336761701      1.19094887051570     -2.79204531535661
  H   0.81440826335986      0.52606207714419     -3.49023770281489
  H   2.13005626222231     -0.52211794220802     -0.93418041571704
  H   2.39647383327786     -1.15118583729577     -2.56755584059961
  H   -2.18749303122612     -2.20248754310505      1.97573194470997
  H   -2.69004540588749      0.05245771390391      1.33404327340885
  H   -1.43540489097054      1.28138640969955      1.27430869970396
  H   -0.59863588426934     -3.79794996631294      2.96505867764053
  H   2.64346121414159     -2.86350371409443     -1.13728070034449
  H   2.59890925936339     -1.03383891972626      2.26334316692797
  H   2.53241769683452     -5.19122881786165     -0.38210591647570
  H   1.00540257836934      0.56251573197075      1.29454166297323
  H   0.33559252486757     -6.32056340636972     -0.14613632831938
  H   -1.72791124336431     -5.11152901265524     -0.65136807859460
  H   -3.03140807591715     -4.12935939795486     -2.04356342223867
  H   -3.63267325205585     -2.51005968846362     -2.37324072318333
  H   -3.32078348953265     -3.63549137878596      0.45396089563284
  H   -4.77856692081282     -3.76407655894416     -0.53134686657554
  H   -4.70373639011235     -2.07167298844417      2.02953392948242
  H   -5.99510766036254     -2.51431691850715      0.91025815773802
  H   -6.66262831053082     -0.51223245243819      1.89356370382346
  H   -6.24003757056469     -0.13767565884116      0.22133270099664
  H   -6.29330901902883      1.83011277750376      2.42817698208133
  H   -5.81865905662467      2.15228186044725      0.76049393746118
  H   -4.95843852627652      3.71671586869647      2.55529607488527
  H   -3.93970280023671      2.41048866205535      3.16010777327851
  H   -3.75840934321061      0.57152596156192     -0.74101399996653
  H   -2.76059344172471      2.01701950364740     -0.72075566539877
  H   -2.80828805318488     -0.05509199139588     -2.97541983161407
  H   -1.84212481545384      1.41375084206028     -2.97148457963624
  H   -4.89299384085023      1.28828690475360     -2.93114341941762
  H   -3.89457622008068      1.65281079410119     -4.31785380702572
  H   -3.00326350255335      3.70257338354193     -3.08210612202040
  H   -4.17468369695158      3.39227548013650     -1.80475238536551
  H   -4.72897800461637      3.76768468219564     -3.42746962305456
  H   1.80366527924370     -3.22026027317460      3.12287849510217
  H   -1.76520365158286     -0.73275117691653     -0.82631805209021
  H   -0.83110862013000      0.62448903336009     -0.86895360698346
  O   4.60233494040705      1.16543022798884     -1.11456642670502
  F   7.27169162951259      0.68103347170348      0.16673785034821
  F   6.42598368383704      0.74547059210818      2.14876194580668
  S   4.63656015608431      0.59145979578790      0.23160045647689
  C   6.26062991470453      1.15704777281232      0.89177161986318
  O   3.69059369529731      1.17707695716578      1.18619761604227
  O   4.74404926502451     -0.86780357332753      0.27920351204788
  F   6.33509132652719      2.48739971159594      0.87953261172341
